# Supplementary material for: Genome-wide identification of conserved intronic non-coding sequences using a Bayesian segmentation approach
Source: BMC Genomics. 2017 Mar 27;18:259. doi: 10.1186/s12864-017-3645-2 (PMC5369223; doi:10.1186/s12864-017-3645-2)
Supplement: Supplementary file 1 — UCSC genomic coordinates and zebrafish gene IDs (Ensembl) of intronic PFEs identified in genome-wide analysis. This table provides the location of the PFEs identified in both the zebrafish and human genomes. Where multiple PFEs in zebrafish map to the same location in the human genome these are highlighted in yellow. (XLSX 48 kb) [file 12864_2017_3645_MOESM1_ESM.xlsx]

## Sheet: Table-S1
Supplemental Table 1: UCSC genomic coordinates and zebrafish gene IDs (Ensembl) of intronic PFEs identified in genome-wide analysis
Note: 47 yellow highlighted PFEs correspond to only 23 human PFEs.
Zebrafish genomic position	Zebrafish gene ID	Zebrafish gene name	Human genomic position	Human gene name
chr1:21602555-21602699	ENSDARG00000034896	ldb2b	chr4:16593542-16593684	LDB2
chr1:22361326-22361462	ENSDARG00000070098	C1H10orf12	chr4:17886616-17886748	LCORL
chr1:22750216-22750482	ENSDARG00000031108	lrba	chr4:151273945-151274201	LRBA
chr1:22788525-22788632	ENSDARG00000031108	lrba	chr4:151332868-151332970	LRBA
chr1:22834041-22834161	ENSDARG00000031108	lrba	chr4:151453287-151453407	LRBA
chr1:22843713-22843873	ENSDARG00000031108	lrba	chr4:151493969-151494128	LRBA
chr1:22843913-22844015	ENSDARG00000031108	lrba	chr4:151494128-151494226	LRBA
chr1:22900820-22900967	ENSDARG00000031108	lrba	chr4:151601557-151601701	LRBA
chr1:22903359-22903530	ENSDARG00000031108	lrba	chr4:151601904-151602075	LRBA
chr1:22908051-22908190	ENSDARG00000031108	lrba	chr4:151608072-151608210	LRBA
chr1:22912609-22912724	ENSDARG00000031108	lrba	chr4:151615672-151615787	LRBA
chr1:22981533-22981633	ENSDARG00000031108	lrba	chr4:151743093-151743183	LRBA
chr1:25800734-25800889	ENSDARG00000033345	cntln	chr9:17487667-17487793	CNTLN
chr1:25801006-25801142	ENSDARG00000033345	cntln	chr9:17487505-17487631	CNTLN
chr1:25881791-25881912	ENSDARG00000033345	cntln	chr9:17342847-17342958	CNTLN
chr1:25920334-25920532	ENSDARG00000033345	cntln	chr9:17332217-17332405	CNTLN
chr1:25944839-25945213	ENSDARG00000033345	cntln	chr9:17323570-17323940	CNTLN
chr1:25945478-25945592	ENSDARG00000033345	cntln	chr9:17323303-17323416	CNTLN
chr1:25966414-25966585	ENSDARG00000033345	cntln	chr9:17235994-17236140	CNTLN
chr1:25991848-25992084	ENSDARG00000069989	bnc2	chr9:16867859-16868081	BNC2
chr1:26004471-26004598	ENSDARG00000069989	bnc2	chr9:16828787-16828914	BNC2
chr1:26028745-26028847	ENSDARG00000069989	bnc2	chr9:16803852-16803952	BNC2
chr1:26076267-26076444	ENSDARG00000069989	bnc2	chr9:16730161-16730337	BNC2
chr1:26076801-26077042	ENSDARG00000069989	bnc2	chr9:16729438-16729662	BNC2
chr1:26091192-26091314	ENSDARG00000069989	bnc2	chr9:16710782-16710895	BNC2
chr1:26094408-26094538	ENSDARG00000069989	bnc2	chr9:16708915-16709026	BNC2
chr1:26096515-26096651	ENSDARG00000069989	bnc2	chr9:16705181-16705303	BNC2
chr1:26121626-26121785	ENSDARG00000069989	bnc2	chr9:16621104-16621248	BNC2
chr1:26131138-26131306	ENSDARG00000069989	bnc2	chr9:16571736-16571895	BNC2
chr1:26137416-26137538	ENSDARG00000069989	bnc2	chr9:16527713-16527821	BNC2
chr1:26158019-26158268	ENSDARG00000069989	bnc2	chr9:16449262-16449488	BNC2
chr1:28799101-28799262	ENSDARG00000037178	zic2b	chr13:100514139-100514285	CLYBL
chr1:29642342-29642474	ENSDARG00000003142	dachc	chr13:72038699-72038827	DACH1
chr1:29671631-29671891	ENSDARG00000003142	dachc	chr13:72121172-72121391	DACH1
chr1:29714337-29714538	ENSDARG00000003142	dachc	chr13:72301250-72301451	DACH1
chr1:34301679-34301783	ENSDARG00000013006	pibf1	chr13:73460854-73460956	PIBF1
chr1:35517501-35517611	ENSDARG00000060397	hhip	chr4:145627129-145627239	HHIP
chr1:35858830-35859001	ENSDARG00000076171	znf827	chr4:146858470-146858622	ZNF827
chr1:35859100-35859241	ENSDARG00000076171	znf827	chr4:146859333-146859471	ZNF827
chr1:36145637-36145810	ENSDARG00000069737	pou4f2	chr4:147560581-147560752	POU4F2
chr1:51760277-51760408	ENSDARG00000074158	kif16ba	chr20:16362518-16362636	KIF16B
chr2:21571723-21571866	ENSDARG00000075211	chd7	chr8:61760882-61761020	CHD7
chr2:21572015-21572247	ENSDARG00000075211	chd7	chr8:61760564-61760790	CHD7
chr2:21847275-21847528	ENSDARG00000032317	tox	chr8:59865947-59866178	TOX
chr2:29467268-29467452	ENSDARG00000076896	C2H10orf67	chr10:23580690-23580870	C10orf67
chr2:30333131-30333239	ENSDARG00000003779	ctnnd2b	chr5:11397324-11397426	CTNND2
chr2:33705252-33705400	ENSDARG00000055026	ptch2	chr9:98258577-98258723	PTCH1
chr2:35578687-35578793	ENSDARG00000079725	dhx9	chr1:182824599-182824689	DHX9
chr2:47584072-47584223	ENSDARG00000010192	pax3a	chr2:223157076-223157225	PAX3
chr2:47590024-47590205	ENSDARG00000010192	pax3a	chr2:223137613-223137790	PAX3
chr2:47590236-47590423	ENSDARG00000010192	pax3a	chr2:223137400-223137582	PAX3
chr2:47593837-47594112	ENSDARG00000010192	pax3a	chr2:223133875-223134131	PAX3
chr2:47609646-47609900	ENSDARG00000010192	pax3a	chr2:223103806-223104035	PAX3
chr3:24016489-24016636	ENSDARG00000029263	hoxb3a	chr17:46652175-46652318	HOXB3
chr3:24022158-24022327	ENSDARG00000029263	hoxb3a	chr17:46646458-46646624	HOXB3
chr3:24027991-24028101	ENSDARG00000029263	hoxb3a	chr17:46639954-46640064	HOXB3
chr3:24038341-24038447	ENSDARG00000029263	hoxb3a	chr17:46628719-46628816	HOXB3
chr3:28141883-28142072	ENSDARG00000014746	rbfox1	chr16:7759231-7759420	RBFOX1
chr3:28193696-28193805	ENSDARG00000014746	rbfox1	chr16:7646704-7646811	RBFOX1
chr3:28315071-28315348	ENSDARG00000014746	rbfox1	chr16:7419411-7419683	RBFOX1
chr3:28323744-28323855	ENSDARG00000014746	rbfox1	chr16:7383247-7383358	RBFOX1
chr3:28372144-28372321	ENSDARG00000014746	rbfox1	chr16:7269149-7269326	RBFOX1
chr3:28389116-28389228	ENSDARG00000014746	rbfox1	chr16:7185488-7185596	RBFOX1
chr3:28433567-28433750	ENSDARG00000014746	rbfox1	chr16:7008678-7008853	RBFOX1
chr3:28574153-28574320	ENSDARG00000014746	rbfox1	chr16:6549621-6549785	RBFOX1
chr3:33897986-33898157	ENSDARG00000037905	cacna1aa	chr19:13352503-13352660	CACNA1A
chr3:56430575-56430697	ENSDARG00000079679	cep112	chr17:63897579-63897697	CEP112
chr4:11678422-11678675	ENSDARG00000008720	lmo3	chr12:16761735-16761984	LMO3
chr4:11823286-11823484	ENSDARG00000005897	dera	chr12:16171347-16171543	DERA
chr4:11823535-11823763	ENSDARG00000005897	dera	chr12:16171131-16171347	DERA
chr4:16062997-16063119	ENSDARG00000011582	sox5	chr12:23717512-23717631	SOX5
chr4:16079622-16079800	ENSDARG00000011582	sox5	chr12:23856051-23856229	SOX5
chr4:16098723-16098828	ENSDARG00000011582	sox5	chr12:23963380-23963484	SOX5
chr4:16099034-16099163	ENSDARG00000011582	sox5	chr12:23963619-23963737	SOX5
chr4:24146542-24146679	ENSDARG00000016526	gata3	chr10:8107673-8107797	GATA3
chr4:24148888-24149000	ENSDARG00000016526	gata3	chr10:8102104-8102216	GATA3
chr4:5814006-5814366	ENSDARG00000005453	foxp2	chr7:114328666-114329004	FOXP2
chr4:5816698-5817120	ENSDARG00000005453	foxp2	chr7:114327379-114327774	FOXP2
chr4:5821542-5821673	ENSDARG00000005453	foxp2	chr7:114303847-114303976	FOXP2
chr4:5822145-5822581	ENSDARG00000005453	foxp2	chr7:114301692-114302089	FOXP2
chr4:5823494-5823727	ENSDARG00000005453	foxp2	chr7:114300871-114301101	FOXP2
chr4:5824234-5824352	ENSDARG00000005453	foxp2	chr7:114300209-114300327	FOXP2
chr4:5824499-5824653	ENSDARG00000005453	foxp2	chr7:114299879-114300030	FOXP2
chr4:5826257-5826396	ENSDARG00000005453	foxp2	chr7:114297505-114297630	FOXP2
chr4:5828482-5828631	ENSDARG00000005453	foxp2	chr7:114296044-114296174	FOXP2
chr4:5828722-5828953	ENSDARG00000005453	foxp2	chr7:114295755-114295987	FOXP2
chr4:5829138-5829438	ENSDARG00000005453	foxp2	chr7:114295255-114295536	FOXP2
chr4:5834540-5834840	ENSDARG00000005453	foxp2	chr7:114289839-114290128	FOXP2
chr4:5842564-5842784	ENSDARG00000005453	foxp2	chr7:114270680-114270887	FOXP2
chr4:5845961-5846141	ENSDARG00000005453	foxp2	chr7:114263292-114263462	FOXP2
chr4:5846661-5846799	ENSDARG00000005453	foxp2	chr7:114262591-114262720	FOXP2
chr4:5846821-5847007	ENSDARG00000005453	foxp2	chr7:114262385-114262570	FOXP2
chr4:5848780-5848956	ENSDARG00000005453	foxp2	chr7:114260335-114260510	FOXP2
chr4:5852221-5852490	ENSDARG00000005453	foxp2	chr7:114209346-114209606	FOXP2
chr4:5854701-5854815	ENSDARG00000005453	foxp2	chr7:114174207-114174319	FOXP2
chr4:5857448-5857550	ENSDARG00000005453	foxp2	chr7:114173432-114173534	FOXP2
chr4:5866612-5866943	ENSDARG00000005453	foxp2	chr7:114142775-114143096	FOXP2
chr4:5867113-5867236	ENSDARG00000005453	foxp2	chr7:114142523-114142642	FOXP2
chr4:5876510-5876787	ENSDARG00000005453	foxp2	chr7:114072829-114073094	FOXP2
chr4:5878911-5879132	ENSDARG00000005453	foxp2	chr7:114071363-114071559	FOXP2
chr4:5888546-5888725	ENSDARG00000005453	foxp2	chr7:114065568-114065730	FOXP2
chr4:5889383-5889500	ENSDARG00000005453	foxp2	chr7:114064561-114064674	FOXP2
chr4:5891211-5891329	ENSDARG00000005453	foxp2	chr7:114061846-114061955	FOXP2
chr4:5892476-5892733	ENSDARG00000005453	foxp2	chr7:114058194-114058448	FOXP2
chr4:5893210-5893993	ENSDARG00000005453	foxp2	chr7:114057109-114057829	FOXP2
chr4:5921282-5921500	ENSDARG00000005453	foxp2	chr7:113977798-113978013	FOXP2
chr4:5921800-5921993	ENSDARG00000005453	foxp2	chr7:113976921-113977109	FOXP2
chr4:5926287-5926433	ENSDARG00000005453	foxp2	chr7:113945125-113945269	FOXP2
chr4:5942800-5943288	ENSDARG00000005453	foxp2	chr7:113793858-113794309	FOXP2
chr4:5950396-5950507	ENSDARG00000005453	foxp2	chr7:113770998-113771107	FOXP2
chr4:6748434-6748546	ENSDARG00000018688	elk3	chr12:96589458-96589567	ELK3
chr4:7942713-7942835	ENSDARG00000088181	MPPED1	chr22:43884503-43884623	MPPED1
chr5:42124167-42124321	ENSDARG00000052840	ndufs4	chr5:52938255-52938409	NDUFS4
chr5:51927893-51928173	ENSDARG00000077072	KIAA0825	chr5:93720173-93720420	KIAA0825
chr5:52221837-52222019	ENSDARG00000076404	MCTP1	chr5:94200364-94200533	MCTP1
chr5:52238594-52238951	ENSDARG00000076404	MCTP1	chr5:94220025-94220361	MCTP1
chr5:52255483-52255623	ENSDARG00000076404	MCTP1	chr5:94227601-94227732	MCTP1
chr5:52255844-52256053	ENSDARG00000076404	MCTP1	chr5:94227852-94228058	MCTP1
chr5:57722722-57722839	ENSDARG00000078512	acaca	chr17:35447926-35448042	ACACA
chr5:70421228-70421369	ENSDARG00000042525	coe2	chr8:25775936-25776071	EBF2
chr6:14906163-14906271	ENSDARG00000061505	mrps9	chr2:105697585-105697692	MRPS9
chr6:15993012-15993187	ENSDARG00000062123	agap1	chr2:236963569-236963743	AGAP1
chr6:16062782-16062950	ENSDARG00000062123	agap1	chr2:236757673-236757841	AGAP1
chr6:2090880-2091036	ENSDARG00000089550	pbx1b	chr1:164604621-164604777	PBX1
chr6:25680268-25680376	ENSDARG00000054749	lmo4b	chr1:87804604-87804711	LMO4
chr6:25680401-25680610	ENSDARG00000054749	lmo4b	chr1:87804396-87804604	LMO4
chr6:25682434-25682736	ENSDARG00000054749	lmo4b	chr1:87801397-87801697	LMO4
chr6:25683120-25683290	ENSDARG00000054749	lmo4b	chr1:87800524-87800691	LMO4
chr6:31343114-31343287	ENSDARG00000061590	cachd1	chr1:65062894-65063058	CACHD1
chr6:41363994-41364114	ENSDARG00000070567	cadpsb	chr7:122019670-122019778	CADPS2
chr6:43540080-43540445	ENSDARG00000014181	foxp1b	chr7:114303744-114304077	FOXP2
chr6:43546612-43546721	ENSDARG00000014181	foxp1b	chr3:71026546-71026654	FOXP1
chr6:43548664-43548857	ENSDARG00000014181	foxp1b	chr3:71030544-71030731	FOXP1
chr6:43559927-43560443	ENSDARG00000014181	foxp1b	chr3:71052602-71053071	FOXP1
chr6:43581376-43581489	ENSDARG00000014181	foxp1b	chr3:71093879-71093986	FOXP1
chr6:43591411-43591788	ENSDARG00000014181	foxp1b	chr3:71099902-71100246	FOXP1
chr6:43618314-43618418	ENSDARG00000014181	foxp1b	chr3:71151285-71151387	FOXP1
chr6:43624212-43624382	ENSDARG00000014181	foxp1b	chr3:71154419-71154587	FOXP1
chr6:43627225-43627568	ENSDARG00000014181	foxp1b	chr3:71159641-71159977	FOXP1
chr6:43648568-43648713	ENSDARG00000014181	foxp1b	chr3:71185475-71185618	FOXP1
chr6:43671947-43672084	ENSDARG00000014181	foxp1b	chr3:71221045-71221163	FOXP1
chr6:43684792-43684894	ENSDARG00000014181	foxp1b	chr3:71244801-71244903	FOXP1
chr6:43690881-43690980	ENSDARG00000014181	foxp1b	chr3:71254339-71254436	FOXP1
chr6:43695628-43695756	ENSDARG00000014181	foxp1b	chr3:71257772-71257897	FOXP1
chr6:43703265-43703628	ENSDARG00000014181	foxp1b	chr3:71277632-71277989	FOXP1
chr6:43705183-43705395	ENSDARG00000014181	foxp1b	chr3:71290834-71291038	FOXP1
chr6:43719826-43719987	ENSDARG00000014181	foxp1b	chr3:71319312-71319465	FOXP1
chr6:43735022-43735126	ENSDARG00000014181	foxp1b	chr3:71355175-71355276	FOXP1
chr6:6430253-6430424	ENSDARG00000063153	bcl11ab	chr2:60762197-60762368	BCL11A
chr6:932357-932604	ENSDARG00000078416	zeb2b	chr2:145161203-145161446	ZEB2
chr7:17801799-17801950	ENSDARG00000086393	dbx1a	chr11:20179504-20179644	DBX1
chr7:28406322-28406463	ENSDARG00000015536	sox6	chr11:16475279-16475415	SOX6
chr7:28407344-28407445	ENSDARG00000015536	sox6	chr11:16463604-16463705	SOX6
chr7:28409554-28409842	ENSDARG00000015536	sox6	chr11:16461797-16462084	SOX6
chr7:28422542-28422835	ENSDARG00000015536	sox6	chr11:16424627-16424899	SOX6
chr7:28437593-28437706	ENSDARG00000015536	sox6	chr11:16378187-16378295	SOX6
chr7:28437789-28437987	ENSDARG00000015536	sox6	chr11:16377988-16378187	SOX6
chr7:28443127-28443322	ENSDARG00000015536	sox6	chr11:16366467-16366651	SOX6
chr7:28443481-28443586	ENSDARG00000015536	sox6	chr11:16365172-16365274	SOX6
chr7:28457972-28458220	ENSDARG00000015536	sox6	chr11:16321942-16322180	SOX6
chr7:28468593-28468865	ENSDARG00000015536	sox6	chr11:16316498-16316757	SOX6
chr7:28472640-28472835	ENSDARG00000015536	sox6	chr11:16312396-16312588	SOX6
chr7:28473142-28473246	ENSDARG00000015536	sox6	chr11:16312092-16312186	SOX6
chr7:28493488-28493602	ENSDARG00000015536	sox6	chr11:16213722-16213835	SOX6
chr7:28497716-28497880	ENSDARG00000015536	sox6	chr11:16207151-16207315	SOX6
chr7:28513214-28513324	ENSDARG00000015536	sox6	chr11:16170053-16170150	SOX6
chr7:28524134-28524287	ENSDARG00000015536	sox6	chr11:16134776-16134922	SOX6
chr7:28562709-28562852	ENSDARG00000015536	sox6	chr11:16037407-16037544	SOX6
chr7:28566309-28566421	ENSDARG00000015536	sox6	chr11:16023759-16023869	SOX6
chr7:28568910-28569079	ENSDARG00000015536	sox6	chr11:16012768-16012936	SOX6
chr7:29323044-29323165	ENSDARG00000086124	AP3B1	chr5:77358659-77358775	AP3B1
chr7:29481265-29481450	ENSDARG00000034504	lmo1	chr11:8275667-8275850	LMO1
chr7:29482889-29483097	ENSDARG00000034504	lmo1	chr11:8280514-8280720	LMO1
chr7:35316150-35316278	ENSDARG00000011851	map2k5	chr15:68079991-68080115	MAP2K5
chr7:35347222-35347456	ENSDARG00000011851	map2k5	chr15:68040343-68040559	MAP2K5
chr7:35349483-35349584	ENSDARG00000011851	map2k5	chr15:68024931-68025019	MAP2K5
chr7:35400665-35400831	ENSDARG00000011851	map2k5	chr15:67855864-67856023	MAP2K5
chr7:37500157-37500347	ENSDARG00000044216	fto	chr16:54092844-54093025	FTO
chr7:37543253-37543488	ENSDARG00000044216	fto	chr16:54020761-54020991	FTO
chr7:37559861-37559995	ENSDARG00000044216	fto	chr16:53980863-53980995	FTO
chr7:37604447-37604585	ENSDARG00000044216	fto	chr16:53929330-53929462	FTO
chr7:37675195-37675534	ENSDARG00000044216	fto	chr16:53756992-53757312	FTO
chr7:37680264-37680398	ENSDARG00000044216	fto	chr16:53748509-53748628	FTO
chr7:38315894-38316261	ENSDARG00000073957	tox3	chr16:52531180-52531532	TOX3
chr7:38348205-38348403	ENSDARG00000073957	tox3	chr16:52494731-52494924	TOX3
chr7:38348727-38348967	ENSDARG00000073957	tox3	chr16:52494417-52494643	TOX3
chr7:42003116-42003225	ENSDARG00000035978	ube3c	chr7:157001706-157001815	UBE3C
chr7:43655596-43655705	ENSDARG00000068562	RBM33	chr7:155548101-155548192	RBM33
chr7:47995144-47995274	ENSDARG00000022251	znf536	chr19:30941009-30941139	ZNF536
chr7:48012975-48013152	ENSDARG00000022251	znf536	chr19:30983351-30983517	ZNF536
chr7:48024793-48025056	ENSDARG00000022251	znf536	chr19:31003101-31003359	ZNF536
chr7:48025438-48025663	ENSDARG00000022251	znf536	chr19:31003606-31003825	ZNF536
chr7:48030895-48031032	ENSDARG00000022251	znf536	chr19:31025460-31025581	ZNF536
chr7:48031053-48031170	ENSDARG00000022251	znf536	chr19:31025581-31025685	ZNF536
chr7:48036055-48036206	ENSDARG00000022251	znf536	chr19:31032628-31032779	ZNF536
chr7:48038206-48038306	ENSDARG00000022251	znf536	chr19:31038295-31038395	ZNF536
chr7:48069334-48069494	ENSDARG00000022251	znf536	chr19:31140897-31141057	ZNF536
chr7:48086338-48086443	ENSDARG00000022251	znf536	chr19:31153301-31153405	ZNF536
chr7:54061130-54061337	ENSDARG00000004714	tcf12	chr15:57425606-57425813	TCF12
chr7:633696-633804	ENSDARG00000063150	nrxn2b	chr11:64375999-64376104	NRXN2
chr7:70526685-70526840	ENSDARG00000073681	zfhx3	chr16:72935931-72936086	ZFHX3
chr7:70554794-70554904	ENSDARG00000073681	zfhx3	chr16:72892172-72892281	ZFHX3
chr7:70639118-70639283	ENSDARG00000073681	zfhx3	chr16:72836188-72836353	ZFHX3
chr7:70639695-70639861	ENSDARG00000073681	zfhx3	chr16:72834274-72834430	ZFHX3
chr8:10902-11012	ENSDARG00000075623	prdm6	chr5:122493796-122493899	PRDM6
chr8:14933575-14933819	ENSDARG00000039456	acbd6	chr1:180342004-180342238	ACBD6
chr8:16332458-16332573	ENSDARG00000068050	agbl4	chr1:49829138-49829253	AGBL4
chr8:16834956-16835195	ENSDARG00000022418	faf1	chr1:51006254-51006472	FAF1
chr8:16844336-16844525	ENSDARG00000022418	faf1	chr1:51035766-51035945	FAF1
chr8:16871489-16871745	ENSDARG00000022418	faf1	chr1:51099220-51099461	FAF1
chr8:18817107-18817226	ENSDARG00000075183	rnf220b	chr1:45002438-45002557	RNF220
chr8:30822310-30822474	ENSDARG00000016404	ptch1	chr9:98258566-98258711	PTCH1
chr8:30883721-30883855	ENSDARG00000016404	ptch1	chr9:98222447-98222574	PTCH1
chr8:34196088-34196209	ENSDARG00000068365	lmx1bb	chr9:129402189-129402310	LMX1B
chr8:34754056-34754219	ENSDARG00000013615	pbx3b	chr9:128727295-128727446	PBX3
chr8:34758942-34759260	ENSDARG00000013615	pbx3b	chr9:128726215-128726505	PBX3
chr8:34773987-34774086	ENSDARG00000013615	pbx3b	chr9:128685173-128685272	PBX3
chr8:34787109-34787510	ENSDARG00000013615	pbx3b	chr9:128672484-128672871	PBX3
chr8:34810389-34810496	ENSDARG00000013615	pbx3b	chr9:128659136-128659229	PBX3
chr8:34815024-34815185	ENSDARG00000013615	pbx3b	chr9:128656927-128657076	PBX3
chr8:34819480-34819669	ENSDARG00000013615	pbx3b	chr9:128654877-128655064	PBX3
chr8:34827205-34827376	ENSDARG00000013615	pbx3b	chr9:128646212-128646383	PBX3
chr8:34831629-34831746	ENSDARG00000013615	pbx3b	chr9:128643417-128643533	PBX3
chr8:34837771-34837985	ENSDARG00000013615	pbx3b	chr9:128618896-128619109	PBX3
chr8:34848187-34848298	ENSDARG00000013615	pbx3b	chr9:128614489-128614599	PBX3
chr8:34853239-34853471	ENSDARG00000013615	pbx3b	chr9:128607730-128607962	PBX3
chr8:34871272-34871502	ENSDARG00000013615	pbx3b	chr9:128592142-128592369	PBX3
chr8:34874674-34874938	ENSDARG00000013615	pbx3b	chr9:128584131-128584395	PBX3
chr8:34890979-34891281	ENSDARG00000013615	pbx3b	chr9:128525886-128526142	PBX3
chr8:34891379-34891545	ENSDARG00000013615	pbx3b	chr9:128525682-128525841	PBX3
chr8:34893703-34893912	ENSDARG00000013615	pbx3b	chr9:128524777-128524979	PBX3
chr8:34898431-34898597	ENSDARG00000013615	pbx3b	chr9:128521886-128522038	PBX3
chr8:34900774-34901102	ENSDARG00000013615	pbx3b	chr9:128517671-128517974	PBX3
chr8:4455205-4455383	ENSDARG00000086345	cux2b	chr12:111619462-111619639	CUX2
chr9:2371069-2371223	ENSDARG00000023903	atf2	chr2:175944392-175944531	ATF2
chr9:26844262-26844432	ENSDARG00000062338	zeb2a	chr2:145201988-145202129	ZEB2
chr9:26844546-26844676	ENSDARG00000062338	zeb2a	chr2:145201142-145201263	ZEB2
chr9:26848632-26848793	ENSDARG00000062338	zeb2a	chr2:145196713-145196862	ZEB2
chr9:26848883-26849028	ENSDARG00000062338	zeb2a	chr2:145196570-145196713	ZEB2
chr9:26853031-26853208	ENSDARG00000062338	zeb2a	chr2:145188999-145189162	ZEB2
chr9:26940179-26940466	ENSDARG00000020642	gtdc1	chr2:144712483-144712746	GTDC1
chr9:26976455-26976584	ENSDARG00000062349	arhgap15	chr2:144443108-144443232	ARHGAP15
chr9:26978583-26978838	ENSDARG00000062349	arhgap15	chr2:144441249-144441486	ARHGAP15
chr9:2903880-2904053	ENSDARG00000006978	zak	chr2:174115050-174115218	ZAK
chr9:31928025-31928131	ENSDARG00000069440	dachd	chr13:72427977-72428081	DACH1
chr9:31930156-31930522	ENSDARG00000069440	dachd	chr13:72426947-72427294	DACH1
chr9:31939179-31939394	ENSDARG00000069440	dachd	chr13:72406013-72406216	DACH1
chr9:31956638-31956784	ENSDARG00000069440	dachd	chr13:72372855-72373000	DACH1
chr9:31957674-31957823	ENSDARG00000069440	dachd	chr13:72371793-72371941	DACH1
chr9:31964997-31965108	ENSDARG00000069440	dachd	chr13:72347819-72347930	DACH1
chr9:31968159-31968504	ENSDARG00000069440	dachd	chr13:72346467-72346800	DACH1
chr9:31974157-31974464	ENSDARG00000069440	dachd	chr13:72334246-72334505	DACH1
chr9:3198222-3198438	ENSDARG00000005756	dync1i2a	chr2:172580323-172580535	DYNC1I2
chr9:31983676-31983786	ENSDARG00000069440	dachd	chr13:72327369-72327477	DACH1
chr9:31986179-31986438	ENSDARG00000069440	dachd	chr13:72301252-72301510	DACH1
chr9:32002490-32002895	ENSDARG00000069440	dachd	chr13:72256118-72256518	DACH1
chr9:32030411-32030511	ENSDARG00000069440	dachd	chr13:72198901-72199001	DACH1
chr9:32054535-32054992	ENSDARG00000069440	dachd	chr13:72120955-72121410	DACH1
chr9:32066522-32066977	ENSDARG00000069440	dachd	chr13:72098928-72099365	DACH1
chr9:32069007-32069288	ENSDARG00000069440	dachd	chr13:72097148-72097418	DACH1
chr9:32070032-32070155	ENSDARG00000069440	dachd	chr13:72090876-72090997	DACH1
chr9:32093200-32093443	ENSDARG00000069440	dachd	chr13:72038609-72038852	DACH1
chr9:32223719-32223835	ENSDARG00000029729	clybl	chr13:100340138-100340254	CLYBL
chr9:32238505-32238845	ENSDARG00000029729	clybl	chr13:100376141-100376459	CLYBL
chr9:32280125-32280328	ENSDARG00000029729	clybl	chr13:100514161-100514364	CLYBL
chr9:32280636-32280781	ENSDARG00000029729	clybl	chr13:100514588-100514733	CLYBL
chr9:3284707-3284896	ENSDARG00000034916	hat1	chr2:172820687-172820874	HAT1
chr9:43946336-43946439	ENSDARG00000000563	ttnb	chr2:179671448-179671548	TTN
chr9:44114057-44114200	ENSDARG00000028213	ttna	chr2:179616870-179617009	TTN
chr9:45318396-45318531	ENSDARG00000079397	cerkl	chr2:182480106-182480241	CERKL
chr10:11654570-11654766	ENSDARG00000041982	adamts6	chr5:64625443-64625623	ADAMTS6
chr10:209149-209335	ENSDARG00000063570	dyrk1aa	chr21:38807437-38807622	DYRK1A
chr10:32179789-32180135	ENSDARG00000055349	pknox2	chr11:125121050-125121351	PKNOX2
chr10:39643473-39643652	ENSDARG00000068894	nrip1b	chr21:16375959-16376137	NRIP1
chr11:2172406-2172510	ENSDARG00000079406	hoxc11b	chr12:54367810-54367914	HOXC11
chr11:22755790-22755969	ENSDARG00000076120	foxp4	chr6:41523475-41523652	FOXP4
chr11:22840106-22840287	ENSDARG00000076120	foxp4	chr7:114262329-114262497	FOXP2
chr11:22912365-22912614	ENSDARG00000076120	foxp4	chr6:41561212-41561460	FOXP4
chr11:31831029-31831139	ENSDARG00000006923	cacna1ab	chr19:13352512-13352610	CACNA1A
chr11:41680045-41680158	ENSDARG00000060900	znf362a	chr1:33722703-33722815	ZNF362
chr11:7853986-7854222	ENSDARG00000069356	lphn2a	chr1:82440171-82440377	LPHN2
chr12:32684722-32685127	ENSDARG00000004415	tcf7l2	chr10:114905269-114905670	TCF7L2
chr12:32700650-32700774	ENSDARG00000004415	tcf7l2	chr10:114885660-114885777	TCF7L2
chr12:32700812-32701327	ENSDARG00000004415	tcf7l2	chr10:114885160-114885660	TCF7L2
chr12:32703147-32703312	ENSDARG00000004415	tcf7l2	chr10:114882815-114882979	TCF7L2
chr12:32705646-32705964	ENSDARG00000004415	tcf7l2	chr10:114879610-114879892	TCF7L2
chr12:32706759-32707018	ENSDARG00000004415	tcf7l2	chr10:114878625-114878882	TCF7L2
chr12:32768103-32768273	ENSDARG00000004415	tcf7l2	chr10:114767152-114767321	TCF7L2
chr12:32772394-32772568	ENSDARG00000004415	tcf7l2	chr10:114746176-114746350	TCF7L2
chr12:32777787-32778077	ENSDARG00000004415	tcf7l2	chr10:114737210-114737497	TCF7L2
chr12:44147249-44147473	ENSDARG00000016300	ebf3	chr10:131641877-131642100	EBF3
chr12:44148909-44149096	ENSDARG00000016300	ebf3	chr10:131643834-131644017	EBF3
chr12:44149804-44149930	ENSDARG00000016300	ebf3	chr10:131644907-131645031	EBF3
chr12:44155122-44155251	ENSDARG00000016300	ebf3	chr10:131647953-131648082	EBF3
chr12:44158179-44158428	ENSDARG00000016300	ebf3	chr10:131649273-131649522	EBF3
chr12:44162520-44162723	ENSDARG00000016300	ebf3	chr10:131652864-131653058	EBF3
chr12:44164387-44164703	ENSDARG00000016300	ebf3	chr10:131658914-131659225	EBF3
chr12:44175228-44175344	ENSDARG00000016300	ebf3	chr10:131667912-131668025	EBF3
chr12:44175415-44175639	ENSDARG00000016300	ebf3	chr10:131668062-131668284	EBF3
chr12:44177560-44177660	ENSDARG00000016300	ebf3	chr10:131669220-131669317	EBF3
chr12:44195516-44195788	ENSDARG00000016300	ebf3	chr10:131680524-131680759	EBF3
chr12:44195846-44195999	ENSDARG00000016300	ebf3	chr10:131680817-131680967	EBF3
chr12:44204716-44204879	ENSDARG00000016300	ebf3	chr10:131684534-131684689	EBF3
chr12:44216000-44216258	ENSDARG00000016300	ebf3	chr10:131689189-131689422	EBF3
chr12:44216346-44216461	ENSDARG00000016300	ebf3	chr10:131689480-131689586	EBF3
chr12:44222400-44222524	ENSDARG00000016300	ebf3	chr10:131691426-131691550	EBF3
chr12:44222575-44222878	ENSDARG00000016300	ebf3	chr10:131691601-131691898	EBF3
chr12:44223374-44223525	ENSDARG00000016300	ebf3	chr10:131692466-131692607	EBF3
chr12:44225161-44225515	ENSDARG00000016300	ebf3	chr10:131694045-131694397	EBF3
chr12:44228725-44228831	ENSDARG00000016300	ebf3	chr10:131696395-131696500	EBF3
chr12:44235043-44235304	ENSDARG00000016300	ebf3	chr10:131699762-131700017	EBF3
chr12:44240671-44240927	ENSDARG00000016300	ebf3	chr10:131705872-131706122	EBF3
chr12:44249783-44249903	ENSDARG00000016300	ebf3	chr10:131710928-131711046	EBF3
chr12:44261522-44261744	ENSDARG00000016300	ebf3	chr10:131742606-131742826	EBF3
chr12:44272201-44272331	ENSDARG00000016300	ebf3	chr10:131750692-131750819	EBF3
chr12:44277476-44277610	ENSDARG00000016300	ebf3	chr10:131756138-131756267	EBF3
chr12:46771411-46771538	ENSDARG00000032578	pax2b	chr10:102570990-102571110	PAX2
chr12:46782363-46782631	ENSDARG00000032578	pax2b	chr10:102567791-102568052	PAX2
chr12:46787108-46787278	ENSDARG00000032578	pax2b	chr10:102563690-102563855	PAX2
chr12:9814942-9815093	ENSDARG00000020521	exoc6	chr10:94653903-94654046	EXOC6
chr13:10431831-10431986	ENSDARG00000043970	lrpprc	chr2:44166922-44167054	LRPPRC
chr13:10475210-10475336	ENSDARG00000043970	lrpprc	chr2:44124222-44124347	LRPPRC
chr13:10670456-10670816	ENSDARG00000078947	sdccag8	chr1:243556285-243556623	SDCCAG8
chr13:10675143-10675350	ENSDARG00000078947	sdccag8	chr1:243560247-243560450	SDCCAG8
chr13:10685469-10685584	ENSDARG00000078947	sdccag8	chr1:243579405-243579516	SDCCAG8
chr13:1488724-1488839	ENSDARG00000024748	DST	chr6:56406158-56406273	DST
chr13:15921729-15922019	ENSDARG00000013539	ikzf1	chr7:50449668-50449935	IKZF1
chr13:16816352-16816480	ENSDARG00000079840	kcnma1a	chr10:78865597-78865705	KCNMA1
chr13:16987849-16988031	ENSDARG00000057166	C13H10orf11	chr10:78283683-78283865	C10orf11
chr13:17004251-17004385	ENSDARG00000057166	C13H10orf11	chr10:78189053-78189185	C10orf11
chr13:17051119-17051446	ENSDARG00000057166	C13H10orf11	chr10:78042147-78042471	C10orf11
chr13:17051449-17051589	ENSDARG00000057166	C13H10orf11	chr10:78042005-78042144	C10orf11
chr13:17062056-17062183	ENSDARG00000057166	C13H10orf11	chr10:77990697-77990823	C10orf11
chr13:17142173-17142459	ENSDARG00000057166	C13H10orf11	chr10:77873804-77874088	C10orf11
chr13:17226738-17227173	ENSDARG00000057166	C13H10orf11	chr10:77727058-77727470	C10orf11
chr13:17231486-17231642	ENSDARG00000057166	C13H10orf11	chr10:77717264-77717411	C10orf11
chr13:17243405-17243726	ENSDARG00000057166	C13H10orf11	chr10:77698365-77698681	C10orf11
chr13:17248364-17248611	ENSDARG00000057166	C13H10orf11	chr10:77697523-77697769	C10orf11
chr13:17258136-17258419	ENSDARG00000057166	C13H10orf11	chr10:77684163-77684444	C10orf11
chr13:17258481-17258676	ENSDARG00000057166	C13H10orf11	chr10:77683935-77684130	C10orf11
chr13:17283644-17283846	ENSDARG00000057166	C13H10orf11	chr10:77611342-77611544	C10orf11
chr13:17288671-17288770	ENSDARG00000057166	C13H10orf11	chr10:77598931-77599029	C10orf11
chr13:17317537-17317684	ENSDARG00000057166	C13H10orf11	chr10:77524370-77524516	C10orf11
chr13:17323819-17323923	ENSDARG00000057166	C13H10orf11	chr10:77499311-77499415	C10orf11
chr13:17323985-17324121	ENSDARG00000057166	C13H10orf11	chr10:77499119-77499249	C10orf11
chr13:17407443-17407556	ENSDARG00000057166	C13H10orf11	chr10:77420636-77420749	C10orf11
chr13:17416355-17416498	ENSDARG00000057166	C13H10orf11	chr10:77406489-77406632	C10orf11
chr13:17418789-17419058	ENSDARG00000057166	C13H10orf11	chr10:77399531-77399799	C10orf11
chr13:25166645-25166812	ENSDARG00000039429	adka	chr10:76362595-76362752	ADK
chr13:25186443-25186586	ENSDARG00000039429	adka	chr10:76349102-76349238	ADK
chr13:26093972-26094155	ENSDARG00000061352	bcl11aa	chr2:60762194-60762377	BCL11A
chr13:26096487-26096598	ENSDARG00000061352	bcl11aa	chr2:60760865-60760976	BCL11A
chr13:26096691-26096800	ENSDARG00000061352	bcl11aa	chr2:60760726-60760835	BCL11A
chr13:28853380-28853532	ENSDARG00000061195	cnnm2a	chr10:104804776-104804907	CNNM2
chr13:30004603-30004732	ENSDARG00000028148	pax2a	chr10:102547875-102547995	PAX2
chr13:30005947-30006064	ENSDARG00000028148	pax2a	chr10:102552607-102552712	PAX2
chr13:30008525-30008676	ENSDARG00000028148	pax2a	chr10:102563707-102563855	PAX2
chr13:30010145-30010409	ENSDARG00000028148	pax2a	chr10:102567793-102568051	PAX2
chr13:30023433-30023630	ENSDARG00000028148	pax2a	chr10:102585789-102585961	PAX2
chr13:45772890-45773025	ENSDARG00000052826	runx3	chr1:25252810-25252931	RUNX3
chr13:5196729-5196857	ENSDARG00000012078	meis1	chr2:66764311-66764435	MEIS1
chr13:6614877-6615009	ENSDARG00000027016	GBF1	chr10:104070531-104070661	GBF1
chr14:12812445-12812719	ENSDARG00000037498	gria3b	chrX:122599119-122599383	GRIA3
chr14:18966296-18966398	ENSDARG00000012697	nkx1.2lb	chr4:1399095-1399194	NKX1-1
chr14:21367152-21367366	ENSDARG00000052242	aff2	chrX:147622898-147623111	AFF2
chr14:21511748-21511939	ENSDARG00000052242	aff2	chrX:147779781-147779972	AFF2
chr14:21530748-21531192	ENSDARG00000052242	aff2	chrX:147829240-147829673	AFF2
chr14:25601764-25601897	ENSDARG00000034268	slit3	chr5:168271910-168272039	SLIT3
chr14:25640500-25640743	ENSDARG00000034268	slit3	chr5:168325386-168325612	SLIT3
chr14:30315553-30315743	ENSDARG00000037122	TENM2	chr5:166840714-166840898	TENM2
chr14:30320643-30320841	ENSDARG00000037122	TENM2	chr5:166842844-166843039	TENM2
chr14:36193982-36194087	ENSDARG00000016116	ebf1a	chr5:158518273-158518372	EBF1
chr14:36210907-36211054	ENSDARG00000016116	ebf1a	chr5:158496727-158496873	EBF1
chr14:36221796-36222008	ENSDARG00000016116	ebf1a	chr5:158486788-158486992	EBF1
chr14:36287493-36287690	ENSDARG00000016116	ebf1a	chr5:158341876-158342073	EBF1
chr14:36338175-36338456	ENSDARG00000016116	ebf1a	chr5:158228386-158228632	EBF1
chr14:36381354-36381545	ENSDARG00000016116	ebf1a	chr5:158143778-158143947	EBF1
chr14:37444421-37444598	ENSDARG00000036194	pitx2	chr4:111549769-111549943	PITX2
chr14:38092687-38092950	ENSDARG00000087599	TENM3	chr4:183634281-183634526	TENM3
chr14:436940-437098	ENSDARG00000045665	FAT4	chr4:126267154-126267308	FAT4
chr15:10766522-10766679	ENSDARG00000034264	odz4	chr11:78597164-78597316	TENM4
chr15:10897259-10897405	ENSDARG00000034264	odz4	chr5:167638832-167638969	TENM2
chr15:15030245-15030370	ENSDARG00000006615	hnf1ba	chr17:36102923-36103047	HNF1B
chr15:17232161-17232289	ENSDARG00000074526	zbtb16b	chr11:114099853-114099981	ZBTB16
chr15:17261198-17261340	ENSDARG00000074526	zbtb16b	chr11:114037799-114037941	ZBTB16
chr15:26309421-26309533	ENSDARG00000090764	bcas3	chr17:58909602-58909711	BCAS3
chr15:26479740-26479943	ENSDARG00000090764	bcas3	chr17:59222536-59222713	BCAS3
chr15:26486534-26486715	ENSDARG00000090764	bcas3	chr17:59234986-59235166	BCAS3
chr15:26524941-26525132	ENSDARG00000090764	bcas3	chr17:59273785-59273976	BCAS3
chr15:26679061-26679299	ENSDARG00000090764	bcas3	chr17:59458229-59458464	BCAS3
chr15:26813294-26813459	ENSDARG00000074410	brip1	chr17:59800541-59800688	BRIP1
chr15:26854333-26854840	ENSDARG00000074410	brip1	chr17:59887195-59887672	BRIP1
chr15:26859646-26859790	ENSDARG00000074410	brip1	chr17:59893424-59893564	BRIP1
chr15:26859837-26860122	ENSDARG00000074410	brip1	chr17:59893610-59893873	BRIP1
chr15:29050477-29050673	ENSDARG00000068965	nrip1a	chr21:16375869-16376049	NRIP1
chr15:29924359-29924544	ENSDARG00000032614	msi2b	chr17:55665117-55665279	MSI2
chr15:29936374-29936493	ENSDARG00000032614	msi2b	chr17:55643651-55643765	MSI2
chr15:30014369-30014593	ENSDARG00000032614	msi2b	chr17:55573235-55573455	MSI2
chr15:32677262-32677404	ENSDARG00000010158	nbeab	chr13:35773099-35773233	NBEA
chr15:32753437-32753766	ENSDARG00000010158	nbeab	chr13:35960916-35961210	NBEA
chr15:32756683-32756802	ENSDARG00000010158	nbeab	chr13:35961900-35962012	NBEA
chr15:32811486-32811634	ENSDARG00000010158	nbeab	chr13:36058720-36058848	NBEA
chr15:34654353-34654514	ENSDARG00000060808	mecom	chr3:168821829-168821979	MECOM
chr15:37890634-37890898	ENSDARG00000014891	robo2	chr3:77644544-77644799	ROBO2
chr16:21155701-21155895	ENSDARG00000094282	DNAH11	chr7:21920787-21920980	DNAH11
chr16:21181536-21181674	ENSDARG00000094282	DNAH11	chr7:21845564-21845701	DNAH11
chr16:21978536-21978687	ENSDARG00000056642	hdac9b	chr7:18535164-18535314	HDAC9
chr16:34577662-34578096	ENSDARG00000003576	klhl32	chr6:97545053-97545439	KLHL32
chr16:35033902-35034006	ENSDARG00000075013	usp45	chr6:99945177-99945279	USP45
chr16:36371423-36371623	ENSDARG00000079879	arid1aa	chr1:27024654-27024849	ARID1A
chr16:36380296-36380505	ENSDARG00000079879	arid1aa	chr1:27050343-27050531	ARID1A
chr16:41795812-41795934	ENSDARG00000053479	gdf6a	chr8:97167949-97168071	GDF6
chr16:45285634-45285785	ENSDARG00000005150	tbx20	chr7:35268814-35268948	TBX20
chr16:46691927-46692050	ENSDARG00000040123	zfpm2a	chr8:106769045-106769165	ZFPM2
chr16:46696155-46696349	ENSDARG00000040123	zfpm2a	chr8:106759676-106759851	ZFPM2
chr16:46709250-46709617	ENSDARG00000040123	zfpm2a	chr8:106744401-106744766	ZFPM2
chr16:46740647-46740955	ENSDARG00000040123	zfpm2a	chr8:106674028-106674333	ZFPM2
chr16:46753605-46753748	ENSDARG00000040123	zfpm2a	chr8:106666526-106666666	ZFPM2
chr16:46763355-46763591	ENSDARG00000040123	zfpm2a	chr8:106653330-106653560	ZFPM2
chr16:46775882-46776029	ENSDARG00000040123	zfpm2a	chr8:106646096-106646239	ZFPM2
chr16:46783339-46783478	ENSDARG00000040123	zfpm2a	chr8:106612177-106612316	ZFPM2
chr16:46783796-46783965	ENSDARG00000040123	zfpm2a	chr8:106611762-106611925	ZFPM2
chr16:46788996-46789200	ENSDARG00000040123	zfpm2a	chr8:106605025-106605222	ZFPM2
chr16:46848824-46849042	ENSDARG00000040123	zfpm2a	chr8:106520795-106521008	ZFPM2
chr16:46849180-46849330	ENSDARG00000040123	zfpm2a	chr8:106521097-106521237	ZFPM2
chr16:46853210-46853354	ENSDARG00000040123	zfpm2a	chr8:106503571-106503706	ZFPM2
chr16:46855944-46856079	ENSDARG00000040123	zfpm2a	chr8:106476822-106476957	ZFPM2
chr16:46918392-46918589	ENSDARG00000040123	zfpm2a	chr8:106366480-106366670	ZFPM2
chr16:46930196-46930485	ENSDARG00000040123	zfpm2a	chr8:106351518-106351798	ZFPM2
chr16:46965427-46965725	ENSDARG00000040123	zfpm2a	chr8:106337584-106337874	ZFPM2
chr16:46976819-46977149	ENSDARG00000040123	zfpm2a	chr8:106333865-106334195	ZFPM2
chr16:52826982-52827169	ENSDARG00000062621	SATB1	chr3:18411486-18411669	SATB1
chr16:52840967-52841253	ENSDARG00000062621	SATB1	chr3:18418121-18418399	SATB1
chr16:52889477-52889692	ENSDARG00000062621	SATB1	chr3:18456770-18456970	SATB1
chr16:52901749-52901871	ENSDARG00000062621	SATB1	chr3:18461206-18461328	SATB1
chr17:10146317-10146557	ENSDARG00000071262	mipol1	chr14:37714195-37714426	MIPOL1
chr17:10153766-10153997	ENSDARG00000071262	mipol1	chr14:37715805-37716034	MIPOL1
chr17:10157453-10157673	ENSDARG00000071262	mipol1	chr14:37726378-37726567	MIPOL1
chr17:10160288-10160564	ENSDARG00000071262	mipol1	chr14:37726923-37727176	MIPOL1
chr17:10160597-10160705	ENSDARG00000071262	mipol1	chr14:37727208-37727310	MIPOL1
chr17:10179771-10179946	ENSDARG00000071262	mipol1	chr14:37748252-37748428	MIPOL1
chr17:10179969-10180092	ENSDARG00000071262	mipol1	chr14:37748428-37748548	MIPOL1
chr17:12768011-12768327	ENSDARG00000076889	ralgapa1	chr14:36020315-36020600	RALGAPA1
chr17:16453045-16453158	ENSDARG00000012833	foxn3	chr14:89896109-89896208	FOXN3
chr17:17876355-17876550	ENSDARG00000016513	setd3	chr14:99883527-99883720	SETD3
chr17:17979762-17979914	ENSDARG00000062510	bcl11ba	chr14:99701772-99701923	BCL11B
chr17:17996197-17996368	ENSDARG00000062510	bcl11ba	chr14:99665501-99665667	BCL11B
chr17:18000768-18000888	ENSDARG00000062510	bcl11ba	chr14:99655403-99655523	BCL11B
chr17:18003058-18003164	ENSDARG00000062510	bcl11ba	chr14:99654438-99654528	BCL11B
chr17:18003169-18003273	ENSDARG00000062510	bcl11ba	chr14:99654331-99654433	BCL11B
chr17:24068218-24068330	ENSDARG00000043643	ehbp1	chr2:63194153-63194264	EHBP1
chr17:24068625-24068761	ENSDARG00000043643	ehbp1	chr2:63194509-63194639	EHBP1
chr17:24070565-24070728	ENSDARG00000043643	ehbp1	chr2:63195925-63196072	EHBP1
chr17:24101786-24101896	ENSDARG00000043643	ehbp1	chr2:63221493-63221602	EHBP1
chr17:24108025-24108358	ENSDARG00000043643	ehbp1	chr2:63230485-63230815	EHBP1
chr17:24109592-24109765	ENSDARG00000043643	ehbp1	chr2:63234156-63234328	EHBP1
chr17:24115774-24115898	ENSDARG00000043643	ehbp1	chr2:63240759-63240882	EHBP1
chr17:24122199-24122303	ENSDARG00000043643	ehbp1	chr2:63261887-63261977	EHBP1
chr17:24137515-24137667	ENSDARG00000043643	ehbp1	chr2:63268632-63268775	EHBP1
chr17:29456252-29456373	ENSDARG00000029482	ush2a	chr1:215824675-215824791	USH2A
chr17:29469916-29470078	ENSDARG00000029482	ush2a	chr1:215855674-215855831	USH2A
chr17:29476384-29476646	ENSDARG00000029482	ush2a	chr1:215889050-215889286	USH2A
chr17:29476733-29476846	ENSDARG00000029482	ush2a	chr1:215889366-215889476	USH2A
chr17:29500528-29500637	ENSDARG00000029482	ush2a	chr1:215923215-215923323	USH2A
chr17:29554245-29554471	ENSDARG00000029482	ush2a	chr1:215965746-215965970	USH2A
chr17:29608898-29609009	ENSDARG00000029482	ush2a	chr1:216062997-216063107	USH2A
chr17:29609213-29609335	ENSDARG00000029482	ush2a	chr1:216063249-216063371	USH2A
chr17:29642324-29642595	ENSDARG00000029482	ush2a	chr1:216136980-216137248	USH2A
chr17:29674520-29674804	ENSDARG00000029482	ush2a	chr1:216221461-216221732	USH2A
chr17:29706589-29706838	ENSDARG00000029482	ush2a	chr1:216294827-216295076	USH2A
chr17:29717956-29718162	ENSDARG00000029482	ush2a	chr1:216356932-216357136	USH2A
chr17:29805848-29806049	ENSDARG00000029482	ush2a	chr1:216540441-216540629	USH2A
chr17:29861263-29861385	ENSDARG00000004861	esrrga	chr1:216691249-216691365	ESRRG
chr17:29861493-29861750	ENSDARG00000004861	esrrga	chr1:216691459-216691714	ESRRG
chr17:29868899-29869058	ENSDARG00000004861	esrrga	chr1:216694971-216695109	ESRRG
chr17:29869090-29869218	ENSDARG00000004861	esrrga	chr1:216695143-216695271	ESRRG
chr17:29877270-29877426	ENSDARG00000004861	esrrga	chr1:216705487-216705643	ESRRG
chr17:29878606-29878706	ENSDARG00000004861	esrrga	chr1:216707151-216707251	ESRRG
chr17:29882539-29882855	ENSDARG00000004861	esrrga	chr1:216723513-216723817	ESRRG
chr17:29885863-29885976	ENSDARG00000004861	esrrga	chr1:216729060-216729173	ESRRG
chr17:29888667-29888831	ENSDARG00000004861	esrrga	chr1:216734227-216734384	ESRRG
chr17:29890098-29890246	ENSDARG00000004861	esrrga	chr1:216736575-216736722	ESRRG
chr17:29940274-29940407	ENSDARG00000004861	esrrga	chr1:216854101-216854232	ESRRG
chr17:33055939-33056112	ENSDARG00000055158	prox1a	chr1:214183149-214183305	PROX1
chr17:42393846-42393967	ENSDARG00000003411	foxa2	chr20:22564543-22564660	FOXA2
chr17:44199748-44200127	ENSDARG00000076362	tmem260	chr14:57057299-57057642	TMEM260
chr17:44295137-44295248	ENSDARG00000011235	otx2	chr14:57274857-57274963	OTX2
chr17:5064138-5064318	ENSDARG00000002776	supt3h	chr6:45163950-45164127	SUPT3H
chr17:53374318-53374515	ENSDARG00000091279	MEIS2	chr15:37241552-37241746	MEIS2
chr17:53374537-53374653	ENSDARG00000091279	MEIS2	chr15:37241432-37241530	MEIS2
chr17:53497655-53497964	ENSDARG00000070461	C17H15orf41	chr15:37047540-37047843	C15orf41
chr17:53526809-53527185	ENSDARG00000070461	C17H15orf41	chr15:36966678-36967049	C15orf41
chr17:53544635-53544892	ENSDARG00000070461	C17H15orf41	chr15:36936693-36936945	C15orf41
chr17:8937531-8937704	ENSDARG00000077295	akap6	chr14:33070301-33070474	AKAP6
chr17:8940572-8940686	ENSDARG00000077295	akap6	chr14:33094478-33094591	AKAP6
chr17:8952476-8952649	ENSDARG00000077295	akap6	chr14:33115747-33115907	AKAP6
chr17:8966394-8966509	ENSDARG00000077295	akap6	chr14:33118181-33118281	AKAP6
chr17:8966533-8966729	ENSDARG00000077295	akap6	chr14:33118305-33118492	AKAP6
chr17:8973218-8973382	ENSDARG00000077295	akap6	chr14:33127673-33127832	AKAP6
chr17:8993969-8994093	ENSDARG00000077295	akap6	chr14:33164298-33164415	AKAP6
chr17:9008171-9008303	ENSDARG00000077295	akap6	chr14:33166091-33166221	AKAP6
chr17:9039226-9039334	ENSDARG00000077295	akap6	chr14:33195893-33196001	AKAP6
chr17:9043717-9043905	ENSDARG00000077295	akap6	chr14:33196621-33196808	AKAP6
chr17:9044050-9044172	ENSDARG00000077295	akap6	chr14:33196933-33197044	AKAP6
chr17:9053903-9054038	ENSDARG00000077295	akap6	chr14:33198333-33198459	AKAP6
chr17:9185177-9185349	ENSDARG00000079182	NPAS3	chr14:33418522-33418691	NPAS3
chr17:9185824-9186002	ENSDARG00000079182	NPAS3	chr14:33419309-33419482	NPAS3
chr17:9209614-9209735	ENSDARG00000079182	NPAS3	chr14:33472554-33472675	NPAS3
chr17:9250616-9250910	ENSDARG00000079182	NPAS3	chr14:33508589-33508876	NPAS3
chr17:9258910-9259264	ENSDARG00000079182	NPAS3	chr14:33522155-33522497	NPAS3
chr17:9261394-9261562	ENSDARG00000079182	NPAS3	chr14:33525563-33525725	NPAS3
chr17:9312052-9312187	ENSDARG00000079182	NPAS3	chr14:33587999-33588132	NPAS3
chr17:9353918-9354181	ENSDARG00000079182	NPAS3	chr14:33676888-33677147	NPAS3
chr17:9357425-9357530	ENSDARG00000079182	NPAS3	chr14:33678126-33678228	NPAS3
chr17:9383860-9383970	ENSDARG00000079182	NPAS3	chr14:33706703-33706812	NPAS3
chr17:9387576-9387919	ENSDARG00000079182	NPAS3	chr14:33710748-33711091	NPAS3
chr17:9399575-9399791	ENSDARG00000079182	NPAS3	chr14:33719576-33719791	NPAS3
chr17:9403979-9404287	ENSDARG00000079182	NPAS3	chr14:33751503-33751787	NPAS3
chr17:9404309-9404470	ENSDARG00000079182	NPAS3	chr14:33751787-33751927	NPAS3
chr17:9420023-9420220	ENSDARG00000079182	NPAS3	chr14:33775687-33775879	NPAS3
chr17:9448199-9448540	ENSDARG00000079182	NPAS3	chr14:33793284-33793620	NPAS3
chr17:9479761-9479992	ENSDARG00000079182	NPAS3	chr14:33863202-33863433	NPAS3
chr17:9514139-9514369	ENSDARG00000079182	NPAS3	chr14:33990850-33991048	NPAS3
chr17:9521034-9521281	ENSDARG00000079182	NPAS3	chr14:33999425-33999664	NPAS3
chr17:9554445-9554549	ENSDARG00000079182	NPAS3	chr14:34031121-34031224	NPAS3
chr17:9558011-9558245	ENSDARG00000079182	NPAS3	chr14:34035313-34035541	NPAS3
chr17:9596577-9596716	ENSDARG00000079182	NPAS3	chr14:34086096-34086222	NPAS3
chr17:9623272-9623531	ENSDARG00000079182	NPAS3	chr14:34112757-34113007	NPAS3
chr17:9623577-9623733	ENSDARG00000079182	NPAS3	chr14:34113040-34113176	NPAS3
chr17:9631995-9632141	ENSDARG00000079182	NPAS3	chr14:34122624-34122767	NPAS3
chr17:9632235-9632375	ENSDARG00000079182	NPAS3	chr14:34122858-34122997	NPAS3
chr17:9645275-9645633	ENSDARG00000079182	NPAS3	chr14:34146129-34146473	NPAS3
chr17:9662638-9662983	ENSDARG00000079182	NPAS3	chr14:34202593-34202937	NPAS3
chr18:17516312-17516612	ENSDARG00000059707	ZNF423	chr16:49735774-49736068	ZNF423
chr18:17567839-17568126	ENSDARG00000059707	ZNF423	chr16:49623603-49623870	ZNF423
chr18:19614237-19614395	ENSDARG00000015476	iqch	chr15:67665457-67665607	IQCH
chr18:19620311-19620505	ENSDARG00000015476	iqch	chr15:67687360-67687541	IQCH
chr18:19651464-19651639	ENSDARG00000015476	iqch	chr15:67760903-67761077	IQCH
chr18:19651696-19651845	ENSDARG00000015476	iqch	chr15:67761121-67761260	IQCH
chr18:19655383-19655504	ENSDARG00000015476	iqch	chr15:67786389-67786501	IQCH
chr18:23666975-23667109	ENSDARG00000040926	nr2f2	chr15:96860272-96860403	NR2F2-AS1
chr18:5179910-5180011	ENSDARG00000073944	ZFHX3 (2 of 2)	chr16:72840348-72840448	ZFHX3
chr19:17289606-17289988	ENSDARG00000035997	zfpm2b	chr8:106333827-106334190	ZFPM2
chr19:17330740-17330986	ENSDARG00000035997	zfpm2b	chr8:106503523-106503738	ZFPM2
chr19:17333755-17333975	ENSDARG00000035997	zfpm2b	chr8:106520885-106521075	ZFPM2
chr19:17350043-17350299	ENSDARG00000035997	zfpm2b	chr8:106653271-106653518	ZFPM2
chr19:17353478-17353658	ENSDARG00000035997	zfpm2b	chr8:106666520-106666676	ZFPM2
chr19:17358671-17358838	ENSDARG00000035997	zfpm2b	chr8:106674035-106674199	ZFPM2
chr19:17361836-17361967	ENSDARG00000035997	zfpm2b	chr8:106744401-106744523	ZFPM2
chr19:17361992-17362250	ENSDARG00000035997	zfpm2b	chr8:106744523-106744773	ZFPM2
chr19:19231570-19231740	ENSDARG00000036231	hoxa3a	chr7:27173395-27173561	HOXA3
chr19:21850972-21851085	ENSDARG00000005026	tshz1	chr18:72924501-72924614	TSHZ1
chr19:21851961-21852143	ENSDARG00000005026	tshz1	chr18:72925653-72925817	TSHZ1
chr19:21852954-21853132	ENSDARG00000005026	tshz1	chr18:72926719-72926890	TSHZ1
chr19:21857161-21857340	ENSDARG00000005026	tshz1	chr18:72930209-72930381	TSHZ1
chr19:21864191-21864316	ENSDARG00000005026	tshz1	chr18:72938639-72938758	TSHZ1
chr19:22605773-22605910	ENSDARG00000062521	atp9b	chr18:77010346-77010476	ATP9B
chr19:26460069-26460236	ENSDARG00000062268	jarid2b	chr6:15265167-15265333	JARID2
chr19:30800328-30800474	ENSDARG00000060073	arid1ab	chr1:27024669-27024811	ARID1A
chr19:35076774-35076923	ENSDARG00000003680	runx1t1	chr8:93106343-93106493	RUNX1T1
chr19:35082172-35082425	ENSDARG00000003680	runx1t1	chr8:93090906-93091133	RUNX1T1
chr19:35094583-35094687	ENSDARG00000003680	runx1t1	chr8:93078568-93078670	RUNX1T1
chr19:35103635-35103819	ENSDARG00000003680	runx1t1	chr8:93071855-93072039	RUNX1T1
chr19:35103901-35104031	ENSDARG00000003680	runx1t1	chr8:93071713-93071838	RUNX1T1
chr19:35107826-35107951	ENSDARG00000003680	runx1t1	chr8:93063999-93064107	RUNX1T1
chr19:35126926-35127237	ENSDARG00000003680	runx1t1	chr8:93021382-93021667	RUNX1T1
chr19:35143546-35143712	ENSDARG00000003680	runx1t1	chr8:92984903-92985062	RUNX1T1
chr19:39816359-39816494	ENSDARG00000061458	phf14	chr7:11119098-11119229	PHF14
chr19:42435875-42436086	ENSDARG00000042291	dlx6a	chr7:96633664-96633872	DLX6-AS1
chr19:47249454-47249674	ENSDARG00000068028	trps1	chr8:116519574-116519773	TRPS1
chr19:47345663-47345867	ENSDARG00000068028	trps1	chr8:116519859-116520044	TRPS1
chr19:47440727-47441039	ENSDARG00000068028	trps1	chr8:116431854-116432162	TRPS1
chr20:10296890-10297320	ENSDARG00000077840	meis2b	chr15:37329805-37330196	MEIS2
chr20:16493075-16493226	ENSDARG00000011000	gtf2a1	chr14:81685704-81685855	GTF2A1
chr20:32434982-32435156	ENSDARG00000042902	lace1b	chr6:108685190-108685355	LACE1
chr20:4485949-4486159	ENSDARG00000067727	BCL11B	chr14:99665484-99665678	BCL11B
chr20:5990135-5990239	ENSDARG00000062693	nrxn3b	chr11:64375997-64376096	NRXN2
chr21:1660147-1660335	ENSDARG00000087652	tcf4	chr18:53004077-53004261	TCF4
chr21:23683154-23683333	ENSDARG00000031075	cadm1a	chr11:115055109-115055264	CADM1
chr21:23686041-23686235	ENSDARG00000031075	cadm1a	chr11:115050638-115050821	CADM1
chr21:27032922-27033089	ENSDARG00000061454	nrxn2a	chr11:64375979-64376141	NRXN2
chr21:32823321-32823546	ENSDARG00000069196	ebf1b	chr5:158301820-158302036	EBF1
chr21:32849525-32849716	ENSDARG00000069196	ebf1b	chr5:158341856-158342047	EBF1
chr21:32862364-32862486	ENSDARG00000069196	ebf1b	chr5:158379512-158379632	EBF1
chr21:32874627-32874739	ENSDARG00000069196	ebf1b	chr5:158397282-158397389	EBF1
chr21:32876643-32876824	ENSDARG00000069196	ebf1b	chr5:158406435-158406601	EBF1
chr21:32941776-32941935	ENSDARG00000069196	ebf1b	chr5:158509271-158509424	EBF1
chr21:33341201-33341479	ENSDARG00000010132	dacha	chrX:86074602-86074859	DACH2
chr21:33411286-33411547	ENSDARG00000010132	dacha	chrX:85932781-85933022	DACH2
chr21:33457615-33457723	ENSDARG00000010132	dacha	chrX:85819471-85819577	DACH2
chr21:33465968-33466139	ENSDARG00000010132	dacha	chrX:85802986-85803153	DACH2
chr21:33509510-33509609	ENSDARG00000010132	dacha	chrX:85739446-85739545	DACH2
chr21:33598965-33599091	ENSDARG00000010132	dacha	chrX:85514304-85514430	DACH2
chr21:33603937-33604049	ENSDARG00000010132	dacha	chrX:85480722-85480830	DACH2
chr21:33614109-33614456	ENSDARG00000010132	dacha	chrX:85434077-85434412	DACH2
chr21:33619640-33619849	ENSDARG00000010132	dacha	chrX:85412454-85412657	DACH2
chr21:33622116-33622354	ENSDARG00000010132	dacha	chrX:85409606-85409829	DACH2
chr21:33667699-33667854	ENSDARG00000003845	chm	chrX:85288273-85288426	CHM
chr21:33702607-33702802	ENSDARG00000003845	chm	chrX:85182851-85183046	CHM
chr21:33712895-33713074	ENSDARG00000003845	chm	chrX:85165685-85165860	CHM
chr21:7522088-7522191	ENSDARG00000014201	otpa	chr5:76934190-76934288	OTP
chr22:17116664-17116765	ENSDARG00000062420	nfia	chr1:61809557-61809655	NFIA
chr22:17140461-17140563	ENSDARG00000062420	nfia	chr1:61709976-61710074	NFIA
chr22:17154202-17154420	ENSDARG00000062420	nfia	chr1:61687383-61687598	NFIA
chr22:17190471-17190580	ENSDARG00000062420	nfia	chr1:61589425-61589529	NFIA
chr22:17194178-17194339	ENSDARG00000062420	nfia	chr1:61577679-61577812	NFIA
chr22:17210426-17210554	ENSDARG00000062420	nfia	chr1:61557375-61557498	NFIA
chr22:23732867-23732986	ENSDARG00000042628	b3galt2	chr1:193151345-193151456	B3GALT2
chr22:24487306-24487413	ENSDARG00000029374	dennd1b	chr1:197573460-197573563	DENND1B
chr22:24496214-24496484	ENSDARG00000029374	dennd1b	chr1:197587233-197587482	DENND1B
chr22:24500029-24500195	ENSDARG00000029374	dennd1b	chr1:197607552-197607703	DENND1B
chr23:30630348-30630494	ENSDARG00000077428	camta1a	chr1:7200803-7200942	CAMTA1
chr23:36170864-36171069	ENSDARG00000070340	hoxc5a	chr12:54427372-54427573	HOXC5
chr24:11335538-11335714	ENSDARG00000052131	gli3	chr7:42059932-42060105	GLI3
chr24:11404197-11404306	ENSDARG00000052131	gli3	chr7:42102493-42102601	GLI3
chr24:11470725-11470995	ENSDARG00000052131	gli3	chr7:42192624-42192889	GLI3
chr24:11500919-11501029	ENSDARG00000052131	gli3	chr7:42253806-42253895	GLI3
chr24:13832297-13832461	ENSDARG00000014259	eya1	chr8:72270727-72270890	EYA1
chr24:13907464-13907640	ENSDARG00000014259	eya1	chr8:72130592-72130764	EYA1
chr24:23865458-23865581	ENSDARG00000075542	zfhx4	chr8:77755249-77755366	ZFHX4
chr24:23871608-23871773	ENSDARG00000075542	zfhx4	chr8:77722584-77722747	ZFHX4
chr24:23872862-23873055	ENSDARG00000075542	zfhx4	chr8:77720712-77720901	ZFHX4
chr24:23877898-23878101	ENSDARG00000075542	zfhx4	chr8:77714262-77714461	ZFHX4
chr24:23878129-23878250	ENSDARG00000075542	zfhx4	chr8:77714140-77714262	ZFHX4
chr24:23882802-23883018	ENSDARG00000075542	zfhx4	chr8:77710500-77710706	ZFHX4
chr24:23892836-23893059	ENSDARG00000075542	zfhx4	chr8:77691079-77691302	ZFHX4
chr24:23893131-23893356	ENSDARG00000075542	zfhx4	chr8:77690855-77691079	ZFHX4
chr24:23899381-23899626	ENSDARG00000075542	zfhx4	chr8:77648131-77648361	ZFHX4
chr24:23916172-23916370	ENSDARG00000075542	zfhx4	chr8:77612083-77612281	ZFHX4
chr24:23916863-23916972	ENSDARG00000075542	zfhx4	chr8:77611237-77611346	ZFHX4
chr24:23919655-23919961	ENSDARG00000075542	zfhx4	chr8:77608472-77608760	ZFHX4
chr24:23923444-23923552	ENSDARG00000075542	zfhx4	chr8:77599985-77600089	ZFHX4
chr24:23924801-23924915	ENSDARG00000075542	zfhx4	chr8:77598466-77598560	ZFHX4
chr24:23925641-23925849	ENSDARG00000075542	zfhx4	chr8:77597398-77597606	ZFHX4
chr24:24487438-24487555	ENSDARG00000045308	pola1	chrX:24823596-24823699	POLA1
chr24:24519498-24520178	ENSDARG00000045308	pola1	chrX:24916230-24916874	POLA1
chr24:24521096-24521231	ENSDARG00000045308	pola1	chrX:24946668-24946785	POLA1
chr24:24531491-24531592	ENSDARG00000045308	pola1	chrX:25000209-25000300	POLA1
chr24:24535883-24536110	ENSDARG00000045308	pola1	chrX:25008603-25008828	POLA1
chr24:24546599-24547131	ENSDARG00000058011	arxa	chrX:25027510-25027976	ARX
chr24:32039697-32039816	ENSDARG00000089675	CR855273.1	chr1:97966469-97966587	DPYD
chr24:37329674-37329932	ENSDARG00000093709	si:dkeyp-7a3.1	chr18:30554691-30554949	CCDC178
chr24:8523726-8523888	ENSDARG00000059279	tfap2a	chr6:10401327-10401488	TFAP2A
chr24:9982939-9983067	ENSDARG00000086362	pou6f2	chr7:39393429-39393557	POU6F2
chr25:15312350-15312545	ENSDARG00000045045	pax6a	chr11:31843292-31843476	RCN1
chr25:15315599-15315717	ENSDARG00000045045	pax6a	chr11:31847965-31848079	RCN1
chr25:15359040-15359334	ENSDARG00000045045	pax6a	chr11:32198008-32198297	RP1-65P5.1
chr25:15359377-15359493	ENSDARG00000045045	pax6a	chr11:32198340-32198450	RP1-65P5.1
chr25:15381663-15381811	ENSDARG00000045045	pax6a	chr11:32221839-32221986	RP1-65P5.1
chr25:15397287-15397548	ENSDARG00000045045	pax6a	chr11:31820947-31821203	PAX6
chr25:29087340-29087447	ENSDARG00000013312	cadps2	chr7:122041064-122041171	CADPS2
chr25:29119720-29119865	ENSDARG00000013312	cadps2	chr7:122019977-122020111	CADPS2
chr25:33610114-33610305	ENSDARG00000023104	scaper	chr15:76826478-76826651	SCAPER
chr25:33710385-33710558	ENSDARG00000023104	scaper	chr15:76647526-76647678	SCAPER
chr25:34988158-34988300	ENSDARG00000031768	roraa	chr15:60817615-60817756	RORA
