# Supplementary material for: Genome-wide identification of conserved intronic non-coding sequences using a Bayesian segmentation approach
Source: BMC Genomics. 2017 Mar 27;18:259. doi: 10.1186/s12864-017-3645-2 (PMC5369223; doi:10.1186/s12864-017-3645-2)
Supplement: Supplementary file 2 — Supporting evidence for intronic PFEs identified in genome-wide analysis. For each intronic PFE overlap with Evofold or RNAz predictions, DNaseI footprint data, entry in the fRNAdb, or previous lncRNA publications is presented. (XLSX 63 kb) [file 12864_2017_3645_MOESM2_ESM.xlsx]

## Sheet: Table-S2
Supplemental Table 2: Supporting evidence for intronic PFEs identified in genome-wide analysis
Note: 'Y' represents that there is an overlap with EvoFold /DNase-seq footprint/RNAz/lncRNA and 'N/blank' represents no such evidence.
Note: PFEs overlap with EvoFold predictions nearby are highlighted in blue (within 30 nt)
Zebrafish genomic position	Human genomic position	MAF block #	EvoFold (Y/N)	RNAz (Y/N)	DNase I footprint (Y/N)	ncRNA transcripts (based on fRNAdb results)				Small RNA-seq read count	Overlap with lncRNAs identified in Pauli et al 2012, Kaushik et al 2013 and Ulitsky et al 2011
						fRNAdb reference	Species	Transcript length (nt)	Database
chr1:21602555-21602699	chr4:16593542-16593684	4053.1	Y	N	Y					0
chr1:22361326-22361462	chr4:17886616-17886748	4311.1	N	N	N					0	Kaushik et al 2013
chr1:22750216-22750482	chr4:151273945-151274201	4384.1	Y	N	N					0
chr1:22788525-22788632	chr4:151332868-151332970	4385.1	Y	N	Y					0
chr1:22834041-22834161	chr4:151453287-151453407	4399.1	Y	N	N					0
chr1:22843713-22843873	chr4:151493969-151494128	4402.1	N	N	Y					0
chr1:22843913-22844015	chr4:151494128-151494226	4402.2	N	Y	Y					1
chr1:22900820-22900967	chr4:151601557-151601701	4427.1	Y	N	N					0
chr1:22903359-22903530	chr4:151601904-151602075	4428.1	Y	N	Y					0
chr1:22908051-22908190	chr4:151608072-151608210	4430.1	Y	N	N					0
chr1:22912609-22912724	chr4:151615672-151615787	4431.1	N	N	Y					0
chr1:22981533-22981633	chr4:151743093-151743183	4453.1	Y	N	N	FR257343	Mus musculus	1093	FANTOM3	0
chr1:25800734-25800889	chr9:17487667-17487793	5008.1	N	N	N					0
chr1:25801006-25801142	chr9:17487505-17487631	5008.1	Y	N	N					0
chr1:25881791-25881912	chr9:17342847-17342958	5011.1	Y	N	Y					0
chr1:25920334-25920532	chr9:17332217-17332405	5013.1	Y	N	Y					0
chr1:25944839-25945213	chr9:17323570-17323940	5015.1	Y	Y	Y					1
chr1:25945478-25945592	chr9:17323303-17323416	5016.1	Y	Y	Y					0
chr1:25966414-25966585	chr9:17235994-17236140	5019.1	Y	N	N					0
chr1:25991848-25992084	chr9:16867859-16868081	5025.1	N	N	Y	FR334082	Mus musculus	2904	FANTOM3	0
chr1:26004471-26004598	chr9:16828787-16828914	5028.1	Y	N	Y					0
chr1:26028745-26028847	chr9:16803852-16803952	5029.1	Y	N	N					0
chr1:26076267-26076444	chr9:16730161-16730337	5030.1	Y	N	Y					2
chr1:26076801-26077042	chr9:16729438-16729662	5033.1	Y	Y	N					0
chr1:26091192-26091314	chr9:16710782-16710895	5036.1	Y	N	N					0
chr1:26094408-26094538	chr9:16708915-16709026	5037.1	N	N	Y					0
chr1:26096515-26096651	chr9:16705181-16705303	5039.1	Y	Y	Y					0
chr1:26121626-26121785	chr9:16621104-16621248	5045.1	Y	N	N					0
chr1:26131138-26131306	chr9:16571736-16571895	5049.1	N	N	N					0
chr1:26137416-26137538	chr9:16527713-16527821	5052.1	N	N	N					0
chr1:26158019-26158268	chr9:16449262-16449488	5058.1	Y	N	Y					0
chr1:28799101-28799262	chr13:100514139-100514285	5363.1	Y	N	N					0
chr1:29642342-29642474	chr13:72038699-72038827	5503.1	Y	N	N					0
chr1:29671631-29671891	chr13:72121172-72121391	5509.1	Y	Y	N	FR034007	Mus musculus	3716	FANTOM3	0
chr1:29714337-29714538	chr13:72301250-72301451	5523.1	Y	N	Y					0
chr1:34301679-34301783	chr13:73460854-73460956	6046.1	N	N	Y					0
chr1:35517501-35517611	chr4:145627129-145627239	6174.1	Y	N	Y					0
chr1:35858830-35859001	chr4:146858470-146858622	6244.1	N	N	Y					0
chr1:35859100-35859241	chr4:146859333-146859471	6245.1	N	N	Y					0
chr1:36145637-36145810	chr4:147560581-147560752	6270.1	Y	N	N					0
chr1:51760277-51760408	chr20:16362518-16362636	8935.1	N	N	N					0
chr2:21571723-21571866	chr8:61760882-61761020	4278.1	Y	N	Y					0
chr2:21572015-21572247	chr8:61760564-61760790	4278.2	Y	N	Y					0
chr2:21847275-21847528	chr8:59865947-59866178	4364.1	Y	N	Y					0
chr2:29467268-29467452	chr10:23580690-23580870	6332.1	N	N	Y					0
chr2:30333131-30333239	chr5:11397324-11397426	6616.1	N	N	N					0
chr2:33705252-33705400	chr9:98258577-98258723	7347.1	Y	N	Y					1
chr2:35578687-35578793	chr1:182824599-182824689	7577.1	Y	Y	N					1
chr2:47584072-47584223	chr2:223157076-223157225	9898.1	Y	N	N					0
chr2:47590024-47590205	chr2:223137613-223137790	9901.1	Y	N	N					1
chr2:47590236-47590423	chr2:223137400-223137582	9901.2	Y	N	Y					0
chr2:47593837-47594112	chr2:223133875-223134131	9902.1	Y	N	N					1
chr2:47609646-47609900	chr2:223103806-223104035	9905.1	N	N	Y					0
chr3:24016489-24016636	chr17:46652175-46652318	4798.1	Y	N	Y					0
chr3:24022158-24022327	chr17:46646458-46646624	4800.1	Y	Y	Y					0
chr3:24027991-24028101	chr17:46639954-46640064	4803.1	Y	N	Y					0
chr3:24038341-24038447	chr17:46628719-46628816	4810.1	N	N	Y					0
chr3:28141883-28142072	chr16:7759231-7759420	5663.1	Y	N	N					0
chr3:28193696-28193805	chr16:7646704-7646811	5676.1	N	N	N					1
chr3:28315071-28315348	chr16:7419411-7419683	5687.1	Y	Y	Y					0
chr3:28323744-28323855	chr16:7383247-7383358	5689.1	Y	N	Y					1
chr3:28372144-28372321	chr16:7269149-7269326	5691.1	Y	N	Y					2
chr3:28389116-28389228	chr16:7185488-7185596	5693.1	Y	N	N					0
chr3:28433567-28433750	chr16:7008678-7008853	5696.1	N	N	N					0
chr3:28574153-28574320	chr16:6549621-6549785	5698.1	N	N	N					0
chr3:33897986-33898157	chr19:13352503-13352660	7046.1	N	N	N					0
chr3:56430575-56430697	chr17:63897579-63897697	10946.1	N	N	N					0
chr4:11678422-11678675	chr12:16761735-16761984	3216.1	Y	N	N					0
chr4:11823286-11823484	chr12:16171347-16171543	3239.1	Y	N	N					0
chr4:11823535-11823763	chr12:16171131-16171347	3239.2	Y	Y	N					0
chr4:16062997-16063119	chr12:23717512-23717631	4196.1	Y	N	Y					0
chr4:16079622-16079800	chr12:23856051-23856229	4200.1	Y	N	Y					0
chr4:16098723-16098828	chr12:23963380-23963484	4205.1	Y	N	Y					0
chr4:16099034-16099163	chr12:23963619-23963737	4206.1	N	N	Y					0
chr4:24146542-24146679	chr10:8107673-8107797	5540.1	N	N	Y					2
chr4:24148888-24149000	chr10:8102104-8102216	5543.1	N	N	Y					0
chr4:5814006-5814366	chr7:114328666-114329004	1577.1	Y	N	Y					0
chr4:5816698-5817120	chr7:114327379-114327774	1578.1	Y	N	Y					2
chr4:5821542-5821673	chr7:114303847-114303976	1584.1	Y	N	N					0
chr4:5822145-5822581	chr7:114301692-114302089	1588.1	Y	N	Y					0
chr4:5823494-5823727	chr7:114300871-114301101	1589.1	Y	N	N					0
chr4:5824234-5824352	chr7:114300209-114300327	1591.1	Y	Y	Y					0
chr4:5824499-5824653	chr7:114299879-114300030	1592.1	Y	N	Y					1
chr4:5826257-5826396	chr7:114297505-114297630	1598.1	Y	Y	Y					0
chr4:5828482-5828631	chr7:114296044-114296174	1600.1	Y	N	N					0
chr4:5828722-5828953	chr7:114295755-114295987	1600.1	Y	N	N					0
chr4:5829138-5829438	chr7:114295255-114295536	1601.1	Y	N	N					0
chr4:5834540-5834840	chr7:114289839-114290128	1610.1	Y	N	N					0
chr4:5842564-5842784	chr7:114270680-114270887	1619.1	Y	N	Y					0
chr4:5845961-5846141	chr7:114263292-114263462	1624.1	Y	N	N					1
chr4:5846661-5846799	chr7:114262591-114262720	1626.1	Y	Y	N					0
chr4:5846821-5847007	chr7:114262385-114262570	1626.1	Y	N	N					0
chr4:5848780-5848956	chr7:114260335-114260510	1628.1	Y	N	Y	FR236447	Mus musculus	3294	FANTOM3	3
chr4:5852221-5852490	chr7:114209346-114209606	1629.1	Y	Y	Y					0
chr4:5854701-5854815	chr7:114174207-114174319	1630.1	Y	Y	N					0
chr4:5857448-5857550	chr7:114173432-114173534	1631.1	Y	N	Y					0
chr4:5866612-5866943	chr7:114142775-114143096	1634.1	Y	N	Y					0
chr4:5867113-5867236	chr7:114142523-114142642	1634.1	N	N	Y					0
chr4:5876510-5876787	chr7:114072829-114073094	1637.1	Y	N	Y					2
chr4:5878911-5879132	chr7:114071363-114071559	1639.1	Y	N	N					1
chr4:5888546-5888725	chr7:114065568-114065730	1641.1	Y	N	N					1
chr4:5889383-5889500	chr7:114064561-114064674	1643.1	Y	N	N					0
chr4:5891211-5891329	chr7:114061846-114061955	1644.1	N	N	N					0
chr4:5892476-5892733	chr7:114058194-114058448	1645.1	Y	N	Y					0
chr4:5893210-5893993	chr7:114057109-114057829	1646.1	Y	N	Y					0
chr4:5921282-5921500	chr7:113977798-113978013	1657.1	Y	Y	N					1
chr4:5921800-5921993	chr7:113976921-113977109	1658.1	Y	N	N					0
chr4:5926287-5926433	chr7:113945125-113945269	1660.1	Y	N	N	FR147762	Mus musculus	1425	FANTOM3	0
chr4:5942800-5943288	chr7:113793858-113794309	1662.1	Y	N	Y					0
chr4:5950396-5950507	chr7:113770998-113771107	1665.1	Y	Y	Y					0
chr4:6748434-6748546	chr12:96589458-96589567	1794.1	Y	N	Y					0
chr4:7942713-7942835	chr22:43884503-43884623	1976.1	Y	N	Y					0
chr5:42124167-42124321	chr5:52938255-52938409	8565.1	Y	N	Y					0
chr5:51927893-51928173	chr5:93720173-93720420	10158.1	Y	N	N					0
chr5:52221837-52222019	chr5:94200364-94200533	10188.1	N	N	N					0
chr5:52238594-52238951	chr5:94220025-94220361	10197.1	Y	Y	Y					0
chr5:52255483-52255623	chr5:94227601-94227732	10201.1	Y	N	N					0
chr5:52255844-52256053	chr5:94227852-94228058	10201.2	Y	N	N					0
chr5:57722722-57722839	chr17:35447926-35448042	11342.1	Y	N	N					0
chr5:70421228-70421369	chr8:25775936-25776071	13323.1	Y	N	Y					0
chr6:14906163-14906271	chr2:105697585-105697692	3842.1	Y	N	N					0
chr6:15993012-15993187	chr2:236963569-236963743	3935.1	Y	N	Y					1
chr6:16062782-16062950	chr2:236757673-236757841	3952.1	Y	N	Y					0
chr6:2090880-2091036	chr1:164604621-164604777	555.1	Y	Y	N					0
chr6:25680268-25680376	chr1:87804604-87804711	5548.1	Y	N	N					0
chr6:25680401-25680610	chr1:87804396-87804604	5548.2	Y	N	Y					3
chr6:25682434-25682736	chr1:87801397-87801697	5551.1	Y	N	Y	FR379553	Mus musculus	2089	FANTOM3	0
chr6:25683120-25683290	chr1:87800524-87800691	5552.1	Y	N	Y	FR379553	Mus musculus	2089	FANTOM3	0
chr6:31343114-31343287	chr1:65062894-65063058	6589.1	N	N	Y					0
chr6:41363994-41364114	chr7:122019670-122019778	9006.1	N	N	N					0
chr6:43540080-43540445	chr7:114303744-114304077	9393.1	Y	N	Y					0
chr6:43546612-43546721	chr3:71026546-71026654	9398.1	Y	N	N					0
chr6:43548664-43548857	chr3:71030544-71030731	9401.1	N	N	Y					0
chr6:43559927-43560443	chr3:71052602-71053071	9407.1	N	N	N	FR100467	Mus musculus	4091	FANTOM3	1
chr6:43581376-43581489	chr3:71093879-71093986	9416.1	N	N	N					0
chr6:43591411-43591788	chr3:71099902-71100246	9421.1	Y	N	Y					1
chr6:43618314-43618418	chr3:71151285-71151387	9434.1	Y	N	Y					0
chr6:43624212-43624382	chr3:71154419-71154587	9436.1	Y	N	N					1
chr6:43627225-43627568	chr3:71159641-71159977	9437.1	Y	N	Y					1
chr6:43648568-43648713	chr3:71185475-71185618	9444.1	Y	N	N					1
chr6:43671947-43672084	chr3:71221045-71221163	9451.1	N	N	N					0
chr6:43684792-43684894	chr3:71244801-71244903	9452.1	Y	N	Y					0
chr6:43690881-43690980	chr3:71254339-71254436	9455.1	Y	N	N					0
chr6:43695628-43695756	chr3:71257772-71257897	9456.1	Y	N	Y					0
chr6:43703265-43703628	chr3:71277632-71277989	9458.1	Y	N	N					0
chr6:43705183-43705395	chr3:71290834-71291038	9461.1	Y	N	N					0
chr6:43719826-43719987	chr3:71319312-71319465	9466.1	N	N	Y					0
chr6:43735022-43735126	chr3:71355175-71355276	9468.1	Y	N	Y	FR251676	Mus musculus	2241	FANTOM3	0
chr6:6430253-6430424	chr2:60762197-60762368	1352.1	Y	N	Y					0
chr6:932357-932604	chr2:145161203-145161446	306.1	Y	N	N					0
chr7:17801799-17801950	chr11:20179504-20179644	2351.1	Y	N	Y					5	Pauli et al 2012
chr7:28406322-28406463	chr11:16475279-16475415	4480.1	Y	N	N					0
chr7:28407344-28407445	chr11:16463604-16463705	4481.1	N	N	N					0
chr7:28409554-28409842	chr11:16461797-16462084	4482.1	Y	N	N					1
chr7:28422542-28422835	chr11:16424627-16424899	4484.1	Y	N	Y					0
chr7:28437593-28437706	chr11:16378187-16378295	4485.1	Y	N	Y					0
chr7:28437789-28437987	chr11:16377988-16378187	4485.2	Y	N	Y					0
chr7:28443127-28443322	chr11:16366467-16366651	4490.1	Y	Y	Y					0
chr7:28443481-28443586	chr11:16365172-16365274	4491.1	Y	N	N					0
chr7:28457972-28458220	chr11:16321942-16322180	4498.1	Y	N	Y					1
chr7:28468593-28468865	chr11:16316498-16316757	4502.1	Y	Y	N					3
chr7:28472640-28472835	chr11:16312396-16312588	4505.1	Y	Y	Y					0
chr7:28473142-28473246	chr11:16312092-16312186	4505.1	Y	N	Y					2
chr7:28493488-28493602	chr11:16213722-16213835	4513.1	Y	N	Y					1
chr7:28497716-28497880	chr11:16207151-16207315	4515.1	Y	Y	N					0
chr7:28513214-28513324	chr11:16170053-16170150	4519.1	Y	N	Y					0
chr7:28524134-28524287	chr11:16134776-16134922	4522.1	Y	N	N					0
chr7:28562709-28562852	chr11:16037407-16037544	4540.1	Y	Y	Y					0
chr7:28566309-28566421	chr11:16023759-16023869	4542.1	Y	N	Y					0
chr7:28568910-28569079	chr11:16012768-16012936	4543.1	Y	N	N					0
chr7:29323044-29323165	chr5:77358659-77358775	4693.1	Y	N	N					0
chr7:29481265-29481450	chr11:8275667-8275850	4723.1	Y	Y	N					0
chr7:29482889-29483097	chr11:8280514-8280720	4724.1	Y	Y	Y					2
chr7:35316150-35316278	chr15:68079991-68080115	6166.1	Y	N	N	FR381678	Mus musculus	2510	FANTOM3	0
chr7:35347222-35347456	chr15:68040343-68040559	6170.1	Y	N	Y					0
chr7:35349483-35349584	chr15:68024931-68025019	6174.1	Y	N	N	FR090741	Mus musculus	2109	FANTOM3	0
chr7:35400665-35400831	chr15:67855864-67856023	6184.1	Y	N	N					0
chr7:37500157-37500347	chr16:54092844-54093025	6692.1	Y	N	N					0
chr7:37543253-37543488	chr16:54020761-54020991	6697.1	Y	N	Y					0
chr7:37559861-37559995	chr16:53980863-53980995	6698.1	Y	N	Y					0
chr7:37604447-37604585	chr16:53929330-53929462	6700.1	Y	N	N					0
chr7:37675195-37675534	chr16:53756992-53757312	6708.1	Y	N	N					0
chr7:37680264-37680398	chr16:53748509-53748628	6710.1	N	N	Y					0
chr7:38315894-38316261	chr16:52531180-52531532	6818.1	Y	N	Y					0
chr7:38348205-38348403	chr16:52494731-52494924	6822.1	Y	N	Y					0
chr7:38348727-38348967	chr16:52494417-52494643	6824.1	Y	Y	N					0
chr7:42003116-42003225	chr7:157001706-157001815	7546.1	Y	N	N					0
chr7:43655596-43655705	chr7:155548101-155548192	7753.1	Y	N	N					0
chr7:47995144-47995274	chr19:30941009-30941139	8395.1	Y	N	Y					1
chr7:48012975-48013152	chr19:30983351-30983517	8397.1	Y	N	Y					0
chr7:48024793-48025056	chr19:31003101-31003359	8399.1	N	N	N					0
chr7:48025438-48025663	chr19:31003606-31003825	8399.2	Y	N	Y					0
chr7:48030895-48031032	chr19:31025460-31025581	8401.1	Y	N	N					0
chr7:48031053-48031170	chr19:31025581-31025685	8402.1	N	N	N					1
chr7:48036055-48036206	chr19:31032628-31032779	8403.1	Y	N	Y					0
chr7:48038206-48038306	chr19:31038295-31038395	8405.1	Y	N	Y					0
chr7:48069334-48069494	chr19:31140897-31141057	8411.1	Y	N	Y					0
chr7:48086338-48086443	chr19:31153301-31153405	8412.1	Y	N	Y					3
chr7:54061130-54061337	chr15:57425606-57425813	9424.1	Y	N	Y					1
chr7:633696-633804	chr11:64375999-64376104	154.1	Y	N	N	FR334944/FR290204/FR119598	Mus musculus	3153/2452/1691	FANTOM3	0
chr7:70526685-70526840	chr16:72935931-72936086	11659.1	N	N	N					0
chr7:70554794-70554904	chr16:72892172-72892281	11665.1	N	N	Y					0
chr7:70639118-70639283	chr16:72836188-72836353	11679.1	Y	N	N					0
chr7:70639695-70639861	chr16:72834274-72834430	11681.1	Y	N	N					0
chr8:10902-11012	chr5:122493796-122493899	3.1	N	N	Y					0
chr8:14933575-14933819	chr1:180342004-180342238	2623.1	Y	N	N					0
chr8:16332458-16332573	chr1:49829138-49829253	2833.1	Y	N	N					0
chr8:16834956-16835195	chr1:51006254-51006472	2859.1	Y	N	N					0
chr8:16844336-16844525	chr1:51035766-51035945	2861.1	Y	Y	Y					0
chr8:16871489-16871745	chr1:51099220-51099461	2870.1	Y	N	Y					0
chr8:18817107-18817226	chr1:45002438-45002557	3367.1	Y	N	N					0
chr8:30822310-30822474	chr9:98258566-98258711	6320.1	Y	N	Y					1
chr8:30883721-30883855	chr9:98222447-98222574	6340.1	Y	N	Y					0
chr8:34196088-34196209	chr9:129402189-129402310	6910.1	Y	N	N					0
chr8:34754056-34754219	chr9:128727295-128727446	6955.1	Y	N	N					1
chr8:34758942-34759260	chr9:128726215-128726505	6956.1	Y	N	Y	FR396583	Mus musculus	4467	FANTOM3	1
chr8:34773987-34774086	chr9:128685173-128685272	6967.1	Y	N	N					0
chr8:34787109-34787510	chr9:128672484-128672871	6969.1	Y	N	N					0
chr8:34810389-34810496	chr9:128659136-128659229	6971.1	Y	N	N					0
chr8:34815024-34815185	chr9:128656927-128657076	6974.1	Y	N	Y					0
chr8:34819480-34819669	chr9:128654877-128655064	6975.1	Y	N	N					0
chr8:34827205-34827376	chr9:128646212-128646383	6976.1	Y	N	Y					0
chr8:34831629-34831746	chr9:128643417-128643533	6978.1	N	N	Y					0
chr8:34837771-34837985	chr9:128618896-128619109	6981.1	Y	N	Y					0
chr8:34848187-34848298	chr9:128614489-128614599	6983.1	Y	N	Y					2
chr8:34853239-34853471	chr9:128607730-128607962	6985.1	Y	N	N					0
chr8:34871272-34871502	chr9:128592142-128592369	6989.1	N	N	Y	FR190953	Mus musculus	1794	FANTOM3	1
chr8:34874674-34874938	chr9:128584131-128584395	6992.1	N	N	N					5
chr8:34890979-34891281	chr9:128525886-128526142	6996.1	Y	N	Y					1
chr8:34891379-34891545	chr9:128525682-128525841	6996.2	Y	N	Y					0
chr8:34893703-34893912	chr9:128524777-128524979	6998.1	Y	Y	N	FR049278	Mus musculus	3551	FANTOM3	19
chr8:34898431-34898597	chr9:128521886-128522038	7001.1	Y	N	Y	FR049278	Mus musculus	3551	FANTOM3	0
chr8:34900774-34901102	chr9:128517671-128517974	7004.1	Y	Y	Y					1
chr8:4455205-4455383	chr12:111619462-111619639	1007.1	Y	Y	N					0
chr9:2371069-2371223	chr2:175944392-175944531	868.1	Y	N	N					0
chr9:26844262-26844432	chr2:145201988-145202129	5166.1	Y	Y	Y					0
chr9:26844546-26844676	chr2:145201142-145201263	5167.1	N	N	N					1
chr9:26848632-26848793	chr2:145196713-145196862	5169.1	Y	Y	Y					1
chr9:26848883-26849028	chr2:145196570-145196713	5169.2	Y	N	Y					0
chr9:26853031-26853208	chr2:145188999-145189162	5170.1	Y	N	Y					0
chr9:26940179-26940466	chr2:144712483-144712746	5202.1	Y	N	N					0
chr9:26976455-26976584	chr2:144443108-144443232	5211.1	N	Y	Y					0
chr9:26978583-26978838	chr2:144441249-144441486	5213.1	Y	N	N	FR050151	Homo sapiens	1680	RNAdb	0
chr9:2903880-2904053	chr2:174115050-174115218	993.1	Y	N	Y					0
chr9:31928025-31928131	chr13:72427977-72428081	5948.1	Y	N	N					0
chr9:31930156-31930522	chr13:72426947-72427294	5950.1	Y	N	Y					0
chr9:31939179-31939394	chr13:72406013-72406216	5951.1	Y	N	Y					0
chr9:31956638-31956784	chr13:72372855-72373000	5957.1	N	N	Y					0
chr9:31957674-31957823	chr13:72371793-72371941	5959.1	Y	N	Y					0
chr9:31964997-31965108	chr13:72347819-72347930	5961.1	Y	N	Y	FR052959	Mus musculus	2022	FANTOM3	0
chr9:31968159-31968504	chr13:72346467-72346800	5962.1	Y	N	N					0
chr9:31974157-31974464	chr13:72334246-72334505	5963.1	Y	N	Y					2
chr9:3198222-3198438	chr2:172580323-172580535	1092.1	Y	N	N					0
chr9:31983676-31983786	chr13:72327369-72327477	5965.1	Y	N	N					0
chr9:31986179-31986438	chr13:72301252-72301510	5968.1	Y	N	Y					0
chr9:32002490-32002895	chr13:72256118-72256518	5975.1	Y	N	N					0
chr9:32030411-32030511	chr13:72198901-72199001	5981.1	Y	N	Y					0
chr9:32054535-32054992	chr13:72120955-72121410	5988.1	Y	Y	N	FR034007	Mus musculus	3716	FANTOM3	0
chr9:32066522-32066977	chr13:72098928-72099365	5991.1	Y	N	Y					1
chr9:32069007-32069288	chr13:72097148-72097418	5992.1	Y	N	Y					0
chr9:32070032-32070155	chr13:72090876-72090997	5993.1	Y	N	Y					1
chr9:32093200-32093443	chr13:72038609-72038852	6002.1	Y	N	N					0
chr9:32223719-32223835	chr13:100340138-100340254	6025.1	Y	N	Y					0
chr9:32238505-32238845	chr13:100376141-100376459	6027.1	Y	N	N					2
chr9:32280125-32280328	chr13:100514161-100514364	6033.1	Y	N	N					0
chr9:32280636-32280781	chr13:100514588-100514733	6033.2	Y	N	N					0
chr9:3284707-3284896	chr2:172820687-172820874	1116.1	Y	Y	N					1
chr9:43946336-43946439	chr2:179671448-179671548	8750.1	N	N	Y					0
chr9:44114057-44114200	chr2:179616870-179617009	8921.1	Y	N	N					0
chr9:45318396-45318531	chr2:182480106-182480241	9067.1	Y	N	N					1
chr10:11654570-11654766	chr5:64625443-64625623	2476.1	Y	N	Y					0
chr10:209149-209335	chr21:38807437-38807622	101.1	N	N	Y					1
chr10:32179789-32180135	chr11:125121050-125121351	6216.1	Y	N	Y					0
chr10:39643473-39643652	chr21:16375959-16376137	8043.1	Y	N	Y					1
chr11:2172406-2172510	chr12:54367810-54367914	860.1	N	N	Y					0
chr11:22755790-22755969	chr6:41523475-41523652	4356.1	Y	N	Y					1
chr11:22840106-22840287	chr7:114262329-114262497	4359.1	Y	N	N					0
chr11:22912365-22912614	chr6:41561212-41561460	4377.1	Y	N	Y					0
chr11:31831029-31831139	chr19:13352512-13352610	6316.1	N	N	N					0
chr11:41680045-41680158	chr1:33722703-33722815	7799.1	Y	Y	Y					1
chr11:7853986-7854222	chr1:82440171-82440377	2123.1	N	Y	Y					0
chr12:32684722-32685127	chr10:114905269-114905670	6539.1	Y	N	Y					0
chr12:32700650-32700774	chr10:114885660-114885777	6544.1	Y	N	N					0
chr12:32700812-32701327	chr10:114885160-114885660	6544.2	Y	Y	N					3
chr12:32703147-32703312	chr10:114882815-114882979	6546.1	Y	N	N					0
chr12:32705646-32705964	chr10:114879610-114879892	6549.1	Y	N	N					0
chr12:32706759-32707018	chr10:114878625-114878882	6552.1	Y	N	N					1
chr12:32768103-32768273	chr10:114767152-114767321	6555.1	Y	Y	Y					1
chr12:32772394-32772568	chr10:114746176-114746350	6556.1	Y	N	Y	FR076995	Mus musculus	2492	FANTOM3	0
chr12:32777787-32778077	chr10:114737210-114737497	6558.1	Y	N	Y					0
chr12:44147249-44147473	chr10:131641877-131642100	8165.1	Y	N	N	FR097064	Mus musculus	2419	FANTOM3	2	Pauli et al 2012
chr12:44148909-44149096	chr10:131643834-131644017	8166.1	Y	N	N					1
chr12:44149804-44149930	chr10:131644907-131645031	8167.1	Y	N	N					0
chr12:44155122-44155251	chr10:131647953-131648082	8173.1	Y	N	N					10
chr12:44158179-44158428	chr10:131649273-131649522	8175.1	Y	N	N					0
chr12:44162520-44162723	chr10:131652864-131653058	8177.1	Y	N	N					0
chr12:44164387-44164703	chr10:131658914-131659225	8179.1	Y	Y	N					2
chr12:44175228-44175344	chr10:131667912-131668025	8186.1	Y	N	N					1
chr12:44175415-44175639	chr10:131668062-131668284	8186.2	Y	N	N					2
chr12:44177560-44177660	chr10:131669220-131669317	8187.1	Y	N	Y					0
chr12:44195516-44195788	chr10:131680524-131680759	8196.1	Y	N	N					1
chr12:44195846-44195999	chr10:131680817-131680967	8196.2	Y	N	N					0
chr12:44204716-44204879	chr10:131684534-131684689	8199.1	Y	N	N					0
chr12:44216000-44216258	chr10:131689189-131689422	8204.1	Y	N	N					0
chr12:44216346-44216461	chr10:131689480-131689586	8204.1	Y	N	Y					0
chr12:44222400-44222524	chr10:131691426-131691550	8205.1	Y	N	Y					0
chr12:44222575-44222878	chr10:131691601-131691898	8205.2	Y	N	Y					0
chr12:44223374-44223525	chr10:131692466-131692607	8207.1	Y	N	N					0
chr12:44225161-44225515	chr10:131694045-131694397	8208.1	Y	Y	Y					0
chr12:44228725-44228831	chr10:131696395-131696500	8211.1	Y	N	N					0
chr12:44235043-44235304	chr10:131699762-131700017	8214.1	Y	N	Y					0
chr12:44240671-44240927	chr10:131705872-131706122	8217.1	Y	N	N					1
chr12:44249783-44249903	chr10:131710928-131711046	8220.1	Y	N	N					0
chr12:44261522-44261744	chr10:131742606-131742826	8225.1	Y	N	N					2
chr12:44272201-44272331	chr10:131750692-131750819	8232.1	Y	N	Y					2
chr12:44277476-44277610	chr10:131756138-131756267	8236.1	Y	N	N					0
chr12:46771411-46771538	chr10:102570990-102571110	8515.1	Y	N	N					0
chr12:46782363-46782631	chr10:102567791-102568052	8519.1	Y	N	N					0
chr12:46787108-46787278	chr10:102563690-102563855	8522.1	Y	N	N					0
chr12:9814942-9815093	chr10:94653903-94654046	2204.1	N	N	Y					0
chr13:10431831-10431986	chr2:44166922-44167054	2261.1	Y	N	N					0
chr13:10475210-10475336	chr2:44124222-44124347	2269.1	Y	N	N					0
chr13:10670456-10670816	chr1:243556285-243556623	2326.1	Y	N	Y					1
chr13:10675143-10675350	chr1:243560247-243560450	2327.1	Y	Y	Y					4
chr13:10685469-10685584	chr1:243579405-243579516	2329.1	Y	N	Y					0
chr13:1488724-1488839	chr6:56406158-56406273	663.1	N	N	Y					1
chr13:15921729-15922019	chr7:50449668-50449935	3253.1	Y	N	N					2
chr13:16816352-16816480	chr10:78865597-78865705	3365.1	Y	N	Y	FR407542/FR407474	Homo sapiens	218	H-invitational	0
chr13:16987849-16988031	chr10:78283683-78283865	3427.1	Y	N	Y					0
chr13:17004251-17004385	chr10:78189053-78189185	3430.1	Y	N	N					1
chr13:17051119-17051446	chr10:78042147-78042471	3435.1	Y	Y	Y					1
chr13:17051449-17051589	chr10:78042005-78042144	3435.2	Y	N	Y					0
chr13:17062056-17062183	chr10:77990697-77990823	3438.1	Y	N	Y					0
chr13:17142173-17142459	chr10:77873804-77874088	3445.1	Y	N	Y					0
chr13:17226738-17227173	chr10:77727058-77727470	3461.1	Y	Y	Y					1
chr13:17231486-17231642	chr10:77717264-77717411	3462.1	Y	N	Y					0
chr13:17243405-17243726	chr10:77698365-77698681	3466.1	Y	N	N					2
chr13:17248364-17248611	chr10:77697523-77697769	3467.1	Y	N	N					0
chr13:17258136-17258419	chr10:77684163-77684444	3469.1	Y	N	Y					0
chr13:17258481-17258676	chr10:77683935-77684130	3469.2	Y	N	N					0
chr13:17283644-17283846	chr10:77611342-77611544	3474.1	Y	N	N					1
chr13:17288671-17288770	chr10:77598931-77599029	3478.1	Y	N	N					0
chr13:17317537-17317684	chr10:77524370-77524516	3482.1	Y	N	Y					11
chr13:17323819-17323923	chr10:77499311-77499415	3484.1	Y	N	N					0
chr13:17323985-17324121	chr10:77499119-77499249	3484.2	Y	N	N					0
chr13:17407443-17407556	chr10:77420636-77420749	3497.1	N	N	Y					0
chr13:17416355-17416498	chr10:77406489-77406632	3500.1	Y	N	N					0
chr13:17418789-17419058	chr10:77399531-77399799	3503.1	Y	N	Y					0
chr13:25166645-25166812	chr10:76362595-76362752	4749.1	Y	N	Y					0
chr13:25186443-25186586	chr10:76349102-76349238	4753.1	Y	N	Y					0
chr13:26093972-26094155	chr2:60762194-60762377	5056.1	Y	N	Y					0
chr13:26096487-26096598	chr2:60760865-60760976	5059.1	Y	Y	Y	FR245775	Mus musculus	1723	FANTOM3	1
chr13:26096691-26096800	chr2:60760726-60760835	5059.2	Y	Y	Y	FR245775	Mus musculus	1723	FANTOM3	0
chr13:28853380-28853532	chr10:104804776-104804907	5431.1	Y	N	Y					0
chr13:30004603-30004732	chr10:102547875-102547995	5724.1	N	N	Y					0
chr13:30005947-30006064	chr10:102552607-102552712	5726.1	N	N	N					0
chr13:30008525-30008676	chr10:102563707-102563855	5729.1	Y	N	N					0
chr13:30010145-30010409	chr10:102567793-102568051	5731.1	Y	N	N					0
chr13:30023433-30023630	chr10:102585789-102585961	5736.1	N	N	Y					0
chr13:45772890-45773025	chr1:25252810-25252931	8609.1	Y	N	Y					0
chr13:5196729-5196857	chr2:66764311-66764435	1326.1	Y	N	Y					0
chr13:6614877-6615009	chr10:104070531-104070661	1570.1	Y	Y	Y	FR363609	Mus musculus	2889	FANTOM3	0
chr14:12812445-12812719	chrX:122599119-122599383	3050.2	N	N	Y					3
chr14:18966296-18966398	chr4:1399095-1399194	3645.1	Y	N	N					0
chr14:21367152-21367366	chrX:147622898-147623111	3810.1	N	Y	N					2
chr14:21511748-21511939	chrX:147779781-147779972	3819.1	Y	N	N					1
chr14:21530748-21531192	chrX:147829240-147829673	3820.1	Y	Y	N					0
chr14:25601764-25601897	chr5:168271910-168272039	4643.1	Y	N	Y					0
chr14:25640500-25640743	chr5:168325386-168325612	4646.1	Y	N	N					0
chr14:30315553-30315743	chr5:166840714-166840898	5276.1	Y	Y	Y					0
chr14:30320643-30320841	chr5:166842844-166843039	5277.1	N	N	Y					0
chr14:36193982-36194087	chr5:158518273-158518372	6746.1	Y	N	Y					0
chr14:36210907-36211054	chr5:158496727-158496873	6751.1	Y	Y	N	FR191961	Mus musculus	3269	FANTOM3	0
chr14:36221796-36222008	chr5:158486788-158486992	6754.1	Y	Y	Y	FR216787/FR008650	Mus musculus	1981/4320	FANTOM3	0
chr14:36287493-36287690	chr5:158341876-158342073	6759.1	Y	N	Y					0
chr14:36338175-36338456	chr5:158228386-158228632	6768.1	Y	N	Y					0
chr14:36381354-36381545	chr5:158143778-158143947	6781.1	Y	N	Y					1
chr14:37444421-37444598	chr4:111549769-111549943	7003.1	Y	N	Y					0	Pauli et al 2012
chr14:38092687-38092950	chr4:183634281-183634526	7184.1	N	N	N	FR149294	Mus musculus	2729	FANTOM3	0
chr14:436940-437098	chr4:126267154-126267308	172.1	Y	N	N					0
chr15:10766522-10766679	chr11:78597164-78597316	11843.1	Y	N	N					0
chr15:10897259-10897405	chr5:167638832-167638969	11882.1	N	N	N					1
chr15:15030245-15030370	chr17:36102923-36103047	12357.1	Y	N	Y					0
chr15:17232161-17232289	chr11:114099853-114099981	12873.1	Y	N	Y					3
chr15:17261198-17261340	chr11:114037799-114037941	12874.1	Y	N	Y					0
chr15:26309421-26309533	chr17:58909602-58909711	5251.1	N	N	Y					0
chr15:26479740-26479943	chr17:59222536-59222713	14820.1	N	N	Y					0
chr15:26486534-26486715	chr17:59234986-59235166	5284.1	Y	N	Y					1
chr15:26524941-26525132	chr17:59273785-59273976	5289.1	Y	N	Y					0
chr15:26679061-26679299	chr17:59458229-59458464	5301.1	Y	N	Y					0
chr15:26813294-26813459	chr17:59800541-59800688	5323.1	N	N	N					0
chr15:26854333-26854840	chr17:59887195-59887672	14874.1	Y	N	Y					2
chr15:26859646-26859790	chr17:59893424-59893564	14875.1	Y	N	Y					0
chr15:26859837-26860122	chr17:59893610-59893873	5337.1	N	N	Y					0
chr15:29050477-29050673	chr21:16375869-16376049	15416.1	Y	N	Y					0
chr15:29924359-29924544	chr17:55665117-55665279	15503.1	Y	N	N					0
chr15:29936374-29936493	chr17:55643651-55643765	15504.1	Y	N	N					0
chr15:30014369-30014593	chr17:55573235-55573455	15506.1	Y	N	N					0
chr15:32677262-32677404	chr13:35773099-35773233	16328.1	Y	N	Y	FR060409	Mus musculus	4185	FANTOM3	0
chr15:32753437-32753766	chr13:35960916-35961210	16337.1	Y	N	N					0
chr15:32756683-32756802	chr13:35961900-35962012	16339.1	Y	N	N					0
chr15:32811486-32811634	chr13:36058720-36058848	16355.1	Y	Y	Y					0
chr15:34654353-34654514	chr3:168821829-168821979	16730.1	Y	N	Y					0
chr15:37890634-37890898	chr3:77644544-77644799	17100.1	Y	N	N					0
chr16:21155701-21155895	chr7:21920787-21920980	3175.1	Y	N	N					0
chr16:21181536-21181674	chr7:21845564-21845701	3194.1	Y	N	N					0
chr16:21978536-21978687	chr7:18535164-18535314	3371.1	Y	N	Y					0
chr16:34577662-34578096	chr6:97545053-97545439	5857.1	Y	Y	N					1
chr16:35033902-35034006	chr6:99945177-99945279	5949.1	N	N	N	FR392520	Mus musculus	2819	FANTOM3	1
chr16:36371423-36371623	chr1:27024654-27024849	6216.1	Y	N	Y					1
chr16:36380296-36380505	chr1:27050343-27050531	6217.1	Y	N	Y					0
chr16:41795812-41795934	chr8:97167949-97168071	6944.1	Y	N	Y					0
chr16:45285634-45285785	chr7:35268814-35268948	7416.1	Y	N	Y					0
chr16:46691927-46692050	chr8:106769045-106769165	7765.1	Y	N	N					0
chr16:46696155-46696349	chr8:106759676-106759851	7766.1	Y	N	Y					0
chr16:46709250-46709617	chr8:106744401-106744766	7767.1	Y	N	Y	FR293134	Mus musculus	1665	FANTOM3	1
chr16:46740647-46740955	chr8:106674028-106674333	7770.1	Y	N	Y					1
chr16:46753605-46753748	chr8:106666526-106666666	7771.1	Y	N	N					1
chr16:46763355-46763591	chr8:106653330-106653560	7772.1	Y	N	Y	FR318784	Mus musculus	3946	FANTOM3	0
chr16:46775882-46776029	chr8:106646096-106646239	7775.1	Y	N	Y					0
chr16:46783339-46783478	chr8:106612177-106612316	7776.1	Y	N	N					0
chr16:46783796-46783965	chr8:106611762-106611925	7776.2	Y	Y	Y					1
chr16:46788996-46789200	chr8:106605025-106605222	7777.1	Y	N	Y					0
chr16:46848824-46849042	chr8:106520795-106521008	7780.1	Y	N	Y					0
chr16:46849180-46849330	chr8:106521097-106521237	7780.1	Y	N	Y					0
chr16:46853210-46853354	chr8:106503571-106503706	7781.1	Y	N	N					0
chr16:46855944-46856079	chr8:106476822-106476957	7782.1	Y	N	N					0
chr16:46918392-46918589	chr8:106366480-106366670	7789.1	Y	N	N					0
chr16:46930196-46930485	chr8:106351518-106351798	7790.1	Y	N	N					0
chr16:46965427-46965725	chr8:106337584-106337874	7792.1	Y	N	Y					0
chr16:46976819-46977149	chr8:106333865-106334195	7793.1	Y	Y	Y					1
chr16:52826982-52827169	chr3:18411486-18411669	8576.1	Y	N	Y	FR318658/FR317517	Mus musculus	4524/2404	FANTOM3	0
chr16:52840967-52841253	chr3:18418121-18418399	8578.1	Y	Y	N					0
chr16:52889477-52889692	chr3:18456770-18456970	8586.1	Y	N	N					0
chr16:52901749-52901871	chr3:18461206-18461328	8589.1	Y	N	Y					0
chr17:10146317-10146557	chr14:37714195-37714426	2129.1	Y	N	N					0
chr17:10153766-10153997	chr14:37715805-37716034	2132.1	Y	N	Y					0
chr17:10157453-10157673	chr14:37726378-37726567	2133.1	Y	N	N					0
chr17:10160288-10160564	chr14:37726923-37727176	2135.1	Y	N	N					0
chr17:10160597-10160705	chr14:37727208-37727310	2135.1	N	N	N					0
chr17:10179771-10179946	chr14:37748252-37748428	2137.1	Y	N	N					0
chr17:10179969-10180092	chr14:37748428-37748548	2137.2	Y	N	N					0
chr17:12768011-12768327	chr14:36020315-36020600	2601.1	Y	N	Y					0
chr17:16453045-16453158	chr14:89896109-89896208	3254.1	N	Y	Y					0
chr17:17876355-17876550	chr14:99883527-99883720	3408.1	Y	N	N					1
chr17:17979762-17979914	chr14:99701772-99701923	3429.1	Y	N	Y					0
chr17:17996197-17996368	chr14:99665501-99665667	3430.1	Y	N	N					1
chr17:18000768-18000888	chr14:99655403-99655523	3432.1	Y	Y	Y					0
chr17:18003058-18003164	chr14:99654438-99654528	3434.1	N	N	Y					0
chr17:18003169-18003273	chr14:99654331-99654433	3434.2	N	N	Y					1
chr17:24068218-24068330	chr2:63194153-63194264	4858.1	Y	N	Y	FR082975	Mus musculus	4663	FANTOM3	0
chr17:24068625-24068761	chr2:63194509-63194639	4858.2	Y	N	N	FR082975	Mus musculus	4663	FANTOM3	0
chr17:24070565-24070728	chr2:63195925-63196072	4859.1	N	N	Y					0
chr17:24101786-24101896	chr2:63221493-63221602	4866.1	Y	N	N					0
chr17:24108025-24108358	chr2:63230485-63230815	4868.1	Y	N	Y					0
chr17:24109592-24109765	chr2:63234156-63234328	4869.1	Y	N	N					0
chr17:24115774-24115898	chr2:63240759-63240882	4874.1	Y	N	N					0
chr17:24122199-24122303	chr2:63261887-63261977	4875.1	Y	Y	Y	FR186148	Mus musculus	2714	FANTOM3	0
chr17:24137515-24137667	chr2:63268632-63268775	4881.1	Y	N	N					0
chr17:29456252-29456373	chr1:215824675-215824791	6182.1	Y	N	N					0
chr17:29469916-29470078	chr1:215855674-215855831	6191.1	N	N	Y					0
chr17:29476384-29476646	chr1:215889050-215889286	6192.1	Y	Y	Y					1
chr17:29476733-29476846	chr1:215889366-215889476	6193.1	Y	N	N					0
chr17:29500528-29500637	chr1:215923215-215923323	6197.1	Y	N	N					0
chr17:29554245-29554471	chr1:215965746-215965970	6209.1	N	N	N					1
chr17:29608898-29609009	chr1:216062997-216063107	6219.1	Y	N	N					0
chr17:29609213-29609335	chr1:216063249-216063371	6219.2	Y	N	N					0
chr17:29642324-29642595	chr1:216136980-216137248	6224.1	Y	N	N					0
chr17:29674520-29674804	chr1:216221461-216221732	6232.1	Y	N	N					0
chr17:29706589-29706838	chr1:216294827-216295076	6244.1	Y	N	N					0
chr17:29717956-29718162	chr1:216356932-216357136	6247.1	Y	N	Y					0
chr17:29805848-29806049	chr1:216540441-216540629	6270.1	Y	N	N					0
chr17:29861263-29861385	chr1:216691249-216691365	6279.1	Y	N	N					0
chr17:29861493-29861750	chr1:216691459-216691714	6279.1	Y	N	Y					0
chr17:29868899-29869058	chr1:216694971-216695109	6283.1	Y	N	Y					0
chr17:29869090-29869218	chr1:216695143-216695271	6284.1	Y	N	N					1
chr17:29877270-29877426	chr1:216705487-216705643	6286.1	Y	N	N					0
chr17:29878606-29878706	chr1:216707151-216707251	6287.1	Y	N	Y					0
chr17:29882539-29882855	chr1:216723513-216723817	6288.1	Y	N	Y					0
chr17:29885863-29885976	chr1:216729060-216729173	6289.1	Y	N	Y	FR377322	Mus musculus	2437	FANTOM3	0
chr17:29888667-29888831	chr1:216734227-216734384	6290.1	N	N	Y					0
chr17:29890098-29890246	chr1:216736575-216736722	6291.1	N	N	N					0
chr17:29940274-29940407	chr1:216854101-216854232	6306.1	Y	N	N					0
chr17:33055939-33056112	chr1:214183149-214183305	6941.1	Y	N	Y					0
chr17:42393846-42393967	chr20:22564543-22564660	8177.1	Y	Y	Y					0
chr17:44199748-44200127	chr14:57057299-57057642	8614.1	Y	N	Y					0
chr17:44295137-44295248	chr14:57274857-57274963	8628.1	Y	N	N					0
chr17:5064138-5064318	chr6:45163950-45164127	1061.1	Y	N	Y					0
chr17:53374318-53374515	chr15:37241552-37241746	10375.1	Y	N	N					0
chr17:53374537-53374653	chr15:37241432-37241530	10375.2	Y	N	N					0
chr17:53497655-53497964	chr15:37047540-37047843	10410.1	Y	Y	Y					0
chr17:53526809-53527185	chr15:36966678-36967049	10421.1	Y	N	N					0
chr17:53544635-53544892	chr15:36936693-36936945	10426.1	Y	Y	N					0
chr17:8937531-8937704	chr14:33070301-33070474	1944.1	Y	N	N					1
chr17:8940572-8940686	chr14:33094478-33094591	1945.1	Y	Y	N					0
chr17:8952476-8952649	chr14:33115747-33115907	1946.1	N	N	N					0
chr17:8966394-8966509	chr14:33118181-33118281	1947.1	Y	N	N					0
chr17:8966533-8966729	chr14:33118305-33118492	1947.2	Y	N	N					0
chr17:8973218-8973382	chr14:33127673-33127832	1948.1	Y	N	N					0
chr17:8993969-8994093	chr14:33164298-33164415	1949.1	Y	Y	N					0
chr17:9008171-9008303	chr14:33166091-33166221	1951.1	Y	N	N					0
chr17:9039226-9039334	chr14:33195893-33196001	1952.1	Y	N	N					0
chr17:9043717-9043905	chr14:33196621-33196808	1953.1	Y	N	N					0
chr17:9044050-9044172	chr14:33196933-33197044	1953.1	Y	N	N					0
chr17:9053903-9054038	chr14:33198333-33198459	1955.1	Y	N	Y					0
chr17:9185177-9185349	chr14:33418522-33418691	1973.1	Y	N	N					0
chr17:9185824-9186002	chr14:33419309-33419482	1974.1	Y	N	N					0
chr17:9209614-9209735	chr14:33472554-33472675	1975.1	N	N	N					0
chr17:9250616-9250910	chr14:33508589-33508876	1976.1	N	N	Y					2
chr17:9258910-9259264	chr14:33522155-33522497	1977.1	Y	N	N					0
chr17:9261394-9261562	chr14:33525563-33525725	1978.1	Y	N	N					0
chr17:9312052-9312187	chr14:33587999-33588132	1979.1	Y	Y	Y					0
chr17:9353918-9354181	chr14:33676888-33677147	1980.1	Y	N	N					0
chr17:9357425-9357530	chr14:33678126-33678228	1981.1	N	N	N					0
chr17:9383860-9383970	chr14:33706703-33706812	1985.1	Y	N	N					0
chr17:9387576-9387919	chr14:33710748-33711091	1987.1	Y	N	N					0
chr17:9399575-9399791	chr14:33719576-33719791	1988.1	Y	N	N					1
chr17:9403979-9404287	chr14:33751503-33751787	1989.1	Y	N	Y					0
chr17:9404309-9404470	chr14:33751787-33751927	1989.2	Y	N	Y					0
chr17:9420023-9420220	chr14:33775687-33775879	1990.1	Y	N	N					0
chr17:9448199-9448540	chr14:33793284-33793620	1992.1	Y	Y	N					0
chr17:9479761-9479992	chr14:33863202-33863433	1994.1	Y	Y	N					0
chr17:9514139-9514369	chr14:33990850-33991048	1999.1	Y	N	Y					0
chr17:9521034-9521281	chr14:33999425-33999664	2001.1	Y	N	Y					0
chr17:9554445-9554549	chr14:34031121-34031224	2004.1	Y	N	Y					0
chr17:9558011-9558245	chr14:34035313-34035541	2005.1	Y	Y	Y					1
chr17:9596577-9596716	chr14:34086096-34086222	2009.1	Y	N	N					0
chr17:9623272-9623531	chr14:34112757-34113007	2011.1	Y	N	Y					0
chr17:9623577-9623733	chr14:34113040-34113176	2011.1	N	N	N					0
chr17:9631995-9632141	chr14:34122624-34122767	2012.1	Y	N	Y					0
chr17:9632235-9632375	chr14:34122858-34122997	2012.1	N	N	N					0
chr17:9645275-9645633	chr14:34146129-34146473	2015.1	Y	Y	N					0
chr17:9662638-9662983	chr14:34202593-34202937	2017.1	Y	N	Y					0
chr18:17516312-17516612	chr16:49735774-49736068	3326.1	Y	Y	Y					1
chr18:17567839-17568126	chr16:49623603-49623870	3333.1	Y	N	Y	FR205132	Mus musculus	3472	FANTOM3	1
chr18:19614237-19614395	chr15:67665457-67665607	3761.1	Y	N	Y					0
chr18:19620311-19620505	chr15:67687360-67687541	3765.1	Y	Y	Y					0
chr18:19651464-19651639	chr15:67760903-67761077	3773.1	Y	N	Y					0
chr18:19651696-19651845	chr15:67761121-67761260	3773.1	Y	N	N					0
chr18:19655383-19655504	chr15:67786389-67786501	3777.1	Y	N	N					0
chr18:23666975-23667109	chr15:96860272-96860403	4613.1	Y	N	N					0	Pauli et al 2012/Ulitsky et al 2011
chr18:5179910-5180011	chr16:72840348-72840448	1006.1	Y	N	N					1
chr19:17289606-17289988	chr8:106333827-106334190	3412.1	Y	Y	Y					0
chr19:17330740-17330986	chr8:106503523-106503738	3413.1	Y	N	N					0
chr19:17333755-17333975	chr8:106520885-106521075	3416.1	Y	N	Y					0
chr19:17350043-17350299	chr8:106653271-106653518	3418.1	Y	N	Y	FR318784	Mus musculus	3946	FANTOM3	0
chr19:17353478-17353658	chr8:106666520-106666676	3419.1	Y	N	N					0
chr19:17358671-17358838	chr8:106674035-106674199	3420.1	Y	N	Y					0
chr19:17361836-17361967	chr8:106744401-106744523	3421.1	Y	N	Y					0
chr19:17361992-17362250	chr8:106744523-106744773	3421.2	Y	N	Y	FR293134	Mus musculus	1665	FANTOM3	0
chr19:19231570-19231740	chr7:27173395-27173561	3693.1	Y	N	Y					0	Pauli et al 2012
chr19:21850972-21851085	chr18:72924501-72924614	4159.1	Y	Y	Y					0
chr19:21851961-21852143	chr18:72925653-72925817	4160.1	Y	N	Y					0
chr19:21852954-21853132	chr18:72926719-72926890	4161.1	Y	Y	N					1
chr19:21857161-21857340	chr18:72930209-72930381	4162.1	Y	Y	Y					1
chr19:21864191-21864316	chr18:72938639-72938758	4165.1	Y	Y	Y					0
chr19:22605773-22605910	chr18:77010346-77010476	4230.1	Y	N	N					0
chr19:26460069-26460236	chr6:15265167-15265333	4924.1	Y	Y	Y					5
chr19:30800328-30800474	chr1:27024669-27024811	5456.1	Y	N	Y					1
chr19:35076774-35076923	chr8:93106343-93106493	6208.1	N	N	N					2
chr19:35082172-35082425	chr8:93090906-93091133	6210.1	Y	N	Y					1
chr19:35094583-35094687	chr8:93078568-93078670	6213.1	Y	N	N					0
chr19:35103635-35103819	chr8:93071855-93072039	6215.1	Y	N	Y	FR315947	Mus musculus	824	FANTOM3	1
chr19:35103901-35104031	chr8:93071713-93071838	6215.2	Y	N	Y	FR315947	Mus musculus	824	FANTOM3	0
chr19:35107826-35107951	chr8:93063999-93064107	6217.1	N	N	Y					0
chr19:35126926-35127237	chr8:93021382-93021667	6224.1	Y	N	Y					0
chr19:35143546-35143712	chr8:92984903-92985062	6234.1	Y	N	Y					1
chr19:39816359-39816494	chr7:11119098-11119229	7104.1	Y	N	N					0
chr19:42435875-42436086	chr7:96633664-96633872	7523.1	Y	N	Y					0	Pauli et al 2012
chr19:47249454-47249674	chr8:116519574-116519773	8647.1	Y	N	Y					0
chr19:47345663-47345867	chr8:116519859-116520044	8652.1	Y	N	Y					0
chr19:47440727-47441039	chr8:116431854-116432162	8657.1	Y	N	Y					0
chr20:10296890-10297320	chr15:37329805-37330196	2020.1	Y	N	Y					2
chr20:16493075-16493226	chr14:81685704-81685855	2524.1	Y	N	Y					1
chr20:32434982-32435156	chr6:108685190-108685355	5799.1	N	N	Y					0
chr20:4485949-4486159	chr14:99665484-99665678	1198.1	Y	N	N					2
chr20:5990135-5990239	chr11:64375997-64376096	1431.1	Y	N	N	FR334944/FR290204/FR119598	Mus musculus	3153/2452/1691	FANTOM3	0
chr21:1660147-1660335	chr18:53004077-53004261	513.1	Y	N	Y					0
chr21:23683154-23683333	chr11:115055109-115055264	5174.1	Y	N	N					0
chr21:23686041-23686235	chr11:115050638-115050821	5175.1	Y	Y	Y					0
chr21:27032922-27033089	chr11:64375979-64376141	6201.1	Y	N	N	FR334944/FR290204/FR119598	Mus musculus	3153/2452/1691	FANTOM3	0
chr21:32823321-32823546	chr5:158301820-158302036	7143.1	Y	Y	Y					0
chr21:32849525-32849716	chr5:158341856-158342047	7144.1	Y	N	Y					1
chr21:32862364-32862486	chr5:158379512-158379632	7148.1	Y	N	N					0
chr21:32874627-32874739	chr5:158397282-158397389	7149.1	Y	N	N					0
chr21:32876643-32876824	chr5:158406435-158406601	7150.1	Y	N	N	FR352904/FR348520	Mus musculus	2532/3959	FANTOM3	0
chr21:32941776-32941935	chr5:158509271-158509424	7152.1	Y	Y	Y					0
chr21:33341201-33341479	chrX:86074602-86074859	7274.1	Y	N	N					0
chr21:33411286-33411547	chrX:85932781-85933022	7291.1	Y	Y	N					0
chr21:33457615-33457723	chrX:85819471-85819577	7295.1	Y	N	N					0
chr21:33465968-33466139	chrX:85802986-85803153	7296.1	N	N	N					0
chr21:33509510-33509609	chrX:85739446-85739545	7298.1	Y	N	N					0
chr21:33598965-33599091	chrX:85514304-85514430	7300.1	Y	N	N					0
chr21:33603937-33604049	chrX:85480722-85480830	7301.1	N	N	N					1
chr21:33614109-33614456	chrX:85434077-85434412	7303.1	Y	N	N					0
chr21:33619640-33619849	chrX:85412454-85412657	7304.1	Y	N	N					1
chr21:33622116-33622354	chrX:85409606-85409829	7306.1	Y	Y	N					0
chr21:33667699-33667854	chrX:85288273-85288426	7308.1	Y	N	N					0
chr21:33702607-33702802	chrX:85182851-85183046	7318.1	Y	N	N					0
chr21:33712895-33713074	chrX:85165685-85165860	7320.1	Y	N	N					0
chr21:7522088-7522191	chr5:76934190-76934288	1978.2	Y	N	N					1
chr22:17116664-17116765	chr1:61809557-61809655	4716.1	Y	N	Y					0
chr22:17140461-17140563	chr1:61709976-61710074	4720.1	N	Y	Y					0
chr22:17154202-17154420	chr1:61687383-61687598	4723.1	Y	N	Y					0
chr22:17190471-17190580	chr1:61589425-61589529	4728.1	Y	N	Y					1
chr22:17194178-17194339	chr1:61577679-61577812	4729.1	N	N	Y					0
chr22:17210426-17210554	chr1:61557375-61557498	4733.1	Y	N	Y					0
chr22:23732867-23732986	chr1:193151345-193151456	5962.1	N	N	Y					0
chr22:24487306-24487413	chr1:197573460-197573563	6041.1	Y	N	N					0
chr22:24496214-24496484	chr1:197587233-197587482	6047.1	Y	N	Y					0
chr22:24500029-24500195	chr1:197607552-197607703	6048.1	Y	N	Y					0
chr23:30630348-30630494	chr1:7200803-7200942	6338.1	Y	N	N					0
chr23:36170864-36171069	chr12:54427372-54427573	7408.2	Y	N	Y					1	Pauli et al 2012
chr24:11335538-11335714	chr7:42059932-42060105	1768.1	Y	Y	Y	FR001001	Mus musculus	3607	FANTOM3	0
chr24:11404197-11404306	chr7:42102493-42102601	1780.1	Y	N	N					0
chr24:11470725-11470995	chr7:42192624-42192889	1792.1	Y	Y	Y					0
chr24:11500919-11501029	chr7:42253806-42253895	1794.1	Y	N	Y					0
chr24:13832297-13832461	chr8:72270727-72270890	1974.1	Y	N	Y					0
chr24:13907464-13907640	chr8:72130592-72130764	2000.1	N	N	Y					0
chr24:23865458-23865581	chr8:77755249-77755366	3568.1	Y	N	Y					0
chr24:23871608-23871773	chr8:77722584-77722747	3572.1	Y	N	Y					1
chr24:23872862-23873055	chr8:77720712-77720901	3573.1	Y	N	N					0
chr24:23877898-23878101	chr8:77714262-77714461	3576.1	Y	N	Y					3
chr24:23878129-23878250	chr8:77714140-77714262	3576.2	Y	N	N					6
chr24:23882802-23883018	chr8:77710500-77710706	3580.1	Y	N	Y					4
chr24:23892836-23893059	chr8:77691079-77691302	3587.1	Y	N	Y					0
chr24:23893131-23893356	chr8:77690855-77691079	3587.2	Y	N	Y					1
chr24:23899381-23899626	chr8:77648131-77648361	3590.1	Y	N	N					0
chr24:23916172-23916370	chr8:77612083-77612281	3602.1	Y	N	N					0
chr24:23916863-23916972	chr8:77611237-77611346	3603.1	Y	N	Y					0
chr24:23919655-23919961	chr8:77608472-77608760	3605.1	Y	N	N					1
chr24:23923444-23923552	chr8:77599985-77600089	3606.1	Y	N	Y					1
chr24:23924801-23924915	chr8:77598466-77598560	3607.1	N	N	Y					0
chr24:23925641-23925849	chr8:77597398-77597606	3608.1	Y	N	Y					0
chr24:24487438-24487555	chrX:24823596-24823699	3799.1	Y	N	N					0
chr24:24519498-24520178	chrX:24916230-24916874	3815.1	Y	N	Y					0
chr24:24521096-24521231	chrX:24946668-24946785	3818.1	Y	N	N					0
chr24:24531491-24531592	chrX:25000209-25000300	3822.1	Y	N	Y					0
chr24:24535883-24536110	chrX:25008603-25008828	3824.1	Y	Y	Y					1
chr24:24546599-24547131	chrX:25027510-25027976	3835.1	N	Y	Y					0
chr24:32039697-32039816	chr1:97966469-97966587	5355.1	Y	N	Y					0
chr24:37329674-37329932	chr18:30554691-30554949	6229.1	Y	N	Y					0
chr24:8523726-8523888	chr6:10401327-10401488	1357.1	N	N	N					1
chr24:9982939-9983067	chr7:39393429-39393557	1590.1	Y	N	Y					0
chr25:15312350-15312545	chr11:31843292-31843476	3364.1	N	N	N					0
chr25:15315599-15315717	chr11:31847965-31848079	3368.1	Y	N	N	FR080706	Mus musculus	2832	FANTOM3	0
chr25:15359040-15359334	chr11:32198008-32198297	3371.1	Y	N	Y					0
chr25:15359377-15359493	chr11:32198340-32198450	3371.2	Y	N	N					0
chr25:15381663-15381811	chr11:32221839-32221986	3372.1	Y	N	N					0
chr25:15397287-15397548	chr11:31820947-31821203	3375.1	Y	N	Y					0
chr25:29087340-29087447	chr7:122041064-122041171	5748.1	Y	Y	N					0
chr25:29119720-29119865	chr7:122019977-122020111	5756.1	Y	N	N					0
chr25:33610114-33610305	chr15:76826478-76826651	6694.1	Y	N	Y					0
chr25:33710385-33710558	chr15:76647526-76647678	6703.1	Y	N	N					0
chr25:34988158-34988300	chr15:60817615-60817756	6875.1	Y	Y	Y					0
