# Supplementary material for: Genome-wide identification of conserved intronic non-coding sequences using a Bayesian segmentation approach
Source: BMC Genomics. 2017 Mar 27;18:259. doi: 10.1186/s12864-017-3645-2 (PMC5369223; doi:10.1186/s12864-017-3645-2)
Supplement: Supplementary file 3 — Genes with PFEs classified as transcription factors. The Ensembl ID for all gene containing PFEs that have been classified as transcription factors or transcription co-factors is provided as identified by AnimalTFDB (http://bioinfo.life.hust.edu.cn/AnimalTFDB/index.shtml; Zhang et al. 2012). Eight extra genes containing PFEs not identified by AnimalTFDB were found to be enriched with GO terms associated transcription factors. (XLSX 10 kb) [file 12864_2017_3645_MOESM3_ESM.xlsx]

## Sheet: Table-S3
Supplemental Table 3: Genes with PFEs classified as transcription factors
Transcription factors	Transcription co-factors	Additional transcription factors identified by GO analyis
ENSDARG00000052242	ENSDARG00000002776	ENSDARG00000070098
ENSDARG00000059279	ENSDARG00000011000	ENSDARG00000079725
ENSDARG00000062268	ENSDARG00000014259	ENSDARG00000034916
ENSDARG00000079879	ENSDARG00000014746	ENSDARG00000034896
ENSDARG00000060073	ENSDARG00000016513	ENSDARG00000032614
ENSDARG00000004714	ENSDARG00000034504	ENSDARG00000068894
ENSDARG00000077428	ENSDARG00000068965	ENSDARG00000023104
ENSDARG00000042525	ENSDARG00000074410	ENSDARG00000087652
ENSDARG00000016116	ENSDARG00000075211
ENSDARG00000016300
ENSDARG00000069196
ENSDARG00000062420
ENSDARG00000062621
ENSDARG00000086345
ENSDARG00000004861
ENSDARG00000018688
ENSDARG00000003411
ENSDARG00000076120
ENSDARG00000014181
ENSDARG00000005453
ENSDARG00000012833
ENSDARG00000011582
ENSDARG00000004415
ENSDARG00000032317
ENSDARG00000073957
ENSDARG00000015536
ENSDARG00000014201
ENSDARG00000086393
ENSDARG00000036194
ENSDARG00000036231
ENSDARG00000068365
ENSDARG00000029263
ENSDARG00000058011
ENSDARG00000012078
ENSDARG00000042291
ENSDARG00000070340
ENSDARG00000079406
ENSDARG00000073681
ENSDARG00000073944
ENSDARG00000089550
ENSDARG00000091279
ENSDARG00000012697
ENSDARG00000006615
ENSDARG00000077840
ENSDARG00000075542
ENSDARG00000055349
ENSDARG00000055158
ENSDARG00000010192
ENSDARG00000032578
ENSDARG00000028148
ENSDARG00000045045
ENSDARG00000069737
ENSDARG00000086362
ENSDARG00000040926
ENSDARG00000052826
ENSDARG00000005150
ENSDARG00000023903
ENSDARG00000011235
ENSDARG00000031768
ENSDARG00000074526
ENSDARG00000013539
ENSDARG00000005026
ENSDARG00000076171
ENSDARG00000022251
ENSDARG00000035997
ENSDARG00000037178
ENSDARG00000040123
ENSDARG00000052131
ENSDARG00000059707
ENSDARG00000060900
ENSDARG00000061352
ENSDARG00000078416
ENSDARG00000067727
ENSDARG00000062338
ENSDARG00000060808
ENSDARG00000063153
ENSDARG00000062510
ENSDARG00000016526
ENSDARG00000068028
