# Supplementary material for: Genome-wide identification of conserved intronic non-coding sequences using a Bayesian segmentation approach
Source: BMC Genomics. 2017 Mar 27;18:259. doi: 10.1186/s12864-017-3645-2 (PMC5369223; doi:10.1186/s12864-017-3645-2)
Supplement: Supplementary file 4 — GO terms related to Transcription Factors. The frequency of GO terms relating to transcription factors in gene containing PFEs, compared to all zebrafish genomes. (XLSX 10 kb) [file 12864_2017_3645_MOESM4_ESM.xlsx]

## Sheet: Table S4
Supplemental Table 4: GO terms related to Transcription Factors
Background frequency- frequency of the GO term in question in all zebrafish genes
Sample frequency- frequency of the GO term in 193 genes containing PFEs identified in genome-wide analysis
#	GO term	GO category	Backgroud frequency	sample frequency	expected	p value
1	nucleic acid binding transcription factor activity	Molecular function	653	26	4.12	1.79e-10
2	sequence-specific DNA binding transcription factor activity	Molecular function	653	26	4.12	1.79e-10
3	sequence-specific DNA binding RNA polymerase II transcription factor activity	Molecular function	239	9	1.51	0.0449
4	transcription from RNA polymerase II promoter	Biological process	218	9	1.38	0.0317
5	regulation of transcription, DNA-templated	Biological process	1468	55	9.26	1.71e-24
6	regulation of nucleic acid-templated transcription	Biological process	1470	55	9.28	1.83e-24
7	nucleic acid-templated transcription	Biological process	893	33	5.63	6.37e-13
8	transcription, DNA-templated	Biological process	893	33	5.63	6.37e-13
9	regulation of transcription from RNA polymerase II promoter	Biological process	452	13	2.85	0.0185
Additional GO terms considered -mannually filtered for transcription factors or not
#	GO term	GO category	Backgroud frequency	sample frequency	expected	p value
10	regulation of gene expression	Biological process	1625	56	10.25	2.97e-23
11	sequence-specific DNA binding	Molecular function	660	31	4.16	5.92e-15
12	DNA binding	Molecular function	1394	54	8.8	8.48e-25
13	nucleic acid binding	Molecular function	2861	67	18.05	1.17e-19
