# Supplementary material for: Genome-wide identification of conserved intronic non-coding sequences using a Bayesian segmentation approach
Source: BMC Genomics. 2017 Mar 27;18:259. doi: 10.1186/s12864-017-3645-2 (PMC5369223; doi:10.1186/s12864-017-3645-2)
Supplement: Supplementary file 5 — Intergenic PFEs identified in genome-wide analysis. For each intergenic PFE overlap with Evofold or RNAz predictions, DNaseI footprint data, entry in the fRNAdb, or previous lncRNA publications is presented. (XLSX 41 kb) [file 12864_2017_3645_MOESM5_ESM.xlsx]

## Sheet: Table-S5
Supplimental Table 5: Intergenic PFEs identified in genome-wide analysis
Note: intergenic with restpect to Ensembl and Refseq annotations
Note: 'Y' represents that there is an overlap with EvoFold /RNAz/DNase I footprint/lncRNA and 'N/blank' represents no such evidence.
Zebrafish genomic position	Human genomic position	EvoFold (Y/N)	RNAz (Y/N)	DNase I footprint (Y/N)	ncRNA transcripts (based on fRNAdb results)				Small RNA-seq read count	Overlap with lncRNAs identified in Pauli et al 2012, Kaushik et al 2013 and Ulitsky et al 2011
					fRNAdb reference	Species	Transcript length (nt)	Database
chr1:16335024-16335211	chr4:185939343-185939516	Y	N	N					0
chr1:25044852-25045082	chr4:105346292-105346521	Y	N	Y					183
chr1:29745715-29745954	chr13:72668983-72669223	Y	N	N					0
chr1:29751948-29752091	chr13:72939114-72939247	Y	N	N					0
chr1:35469755-35469862	chr4:145291628-145291735	Y	N	N					1
chr1:36151235-36151419	chr4:147574319-147574502	Y	N	N					0
chr1:46535949-46536155	chr13:112063281-112063482	Y	N	Y					0
chr1:46556353-46556507	chr13:112184543-112184696	Y	N	Y					0
chr1:6591062-6591250	chr2:118810912-118811100	Y	N	N					0
chr1:6643841-6643960	chr2:119133672-119133788	Y	N	N					0
chr1:6658925-6659219	chr2:119255966-119256243	Y	N	N					0
chr1:6755809-6756051	chr2:119607330-119607568	Y	N	N					0
chr1:6756143-6756290	chr2:119607649-119607796	Y	N	Y					0
chr1:8363096-8363195	chr7:1268395-1268492	Y	N	N					0
chr1:8489302-8489437	chr7:1443816-1443944	Y	N	Y					0
chr2:29698745-29698931	chr7:155264442-155264627	N	N	Y					0
chr4:11574155-11574367	chr12:17312398-17312606	Y	N	Y					0
chr4:11614607-11614796	chr12:17033868-17034034	Y	N	Y					0
chr4:11614825-11614982	chr12:17033713-17033868	Y	N	Y					0
chr4:11625376-11625647	chr12:16941602-16941853	Y	Y	N					0
chr4:11625998-11626185	chr12:16941192-16941378	Y	N	N					0
chr4:24159755-24159994	chr10:8082666-8082899	Y	Y	N					0
chr4:24163299-24163470	chr10:8077456-8077623	Y	Y	Y					0
chr4:5774346-5774473	chr7:114464189-114464306	Y	N	N					0
chr4:5790603-5790879	chr7:114395975-114396240	Y	N	Y					0
chr4:5797401-5797781	chr7:114382056-114382430	Y	N	N					1
chr5:15557119-15557242	chr7:115368698-115368820	Y	Y	N					0
chr5:15562396-15562614	chr7:115347747-115347946	Y	Y	Y					0
chr5:15577452-15577614	chr7:115319121-115319283	Y	N	N					0
chr5:15593821-15593967	chr7:115263803-115263940	Y	N	N					0
chr5:15594082-15594292	chr7:115263512-115263719	Y	N	N					1
chr5:15647584-15647780	chr7:115116703-115116892	Y	Y	Y					0
chr5:15653136-15653356	chr7:115114006-115114225	Y	N	N					0
chr5:25991948-25992079	chr8:37560953-37561083	Y	Y	Y					0
chr5:26077681-26077809	chr8:37238428-37238548	Y	N	Y					0
chr5:26125872-26125995	chr8:36957963-36958084	Y	N	Y					0
chr5:26134914-26135202	chr8:36931026-36931303	Y	Y	Y					0
chr5:42340337-42340595	chr5:50855294-50855550	Y	N	Y					0
chr5:42427415-42427708	chr5:50335680-50335970	Y	N	N					0
chr5:46610000-46610348	chr9:969143-969489	Y	Y	N					0
chr5:46617755-46617971	chr9:974107-974319	Y	N	Y					0
chr5:50816499-50816627	chr5:90769115-90769238	Y	N	N					0
chr5:50900605-50900866	chr5:91037774-91038035	Y	N	N					2
chr5:50900955-50901129	chr5:91038121-91038295	Y	N	Y					1
chr5:50945478-50945712	chr5:91194754-91194984	Y	Y	Y					0
chr5:50975706-50975867	chr5:91273446-91273600	Y	Y	Y					0
chr5:50986366-50986547	chr5:91319012-91319187	Y	N	N					0
chr5:51209053-51209165	chr5:92137841-92137938	Y	N	Y					0
chr5:51453389-51453618	chr5:92737591-92737807	Y	N	N					4
chr5:53474685-53474850	chr5:76941195-76941358	Y	N	Y					0
chr5:53486395-53486609	chr5:77165003-77165217	Y	Y	N					0
chr5:53490129-53490343	chr5:77171020-77171221	Y	Y	N					0
chr5:69512247-69512376	chr22:27399607-27399731	Y	N	N					0
chr5:69517961-69518114	chr22:27226853-27227000	Y	N	Y					0
chr5:71057318-71057420	chr13:28366437-28366539	Y	N	Y					0
chr5:71060840-71060939	chr13:28396560-28396657	Y	N	N					0
chr5:71061009-71061629	chr13:28396724-28397344	Y	N	Y					0
chr6:1024800-1024986	chr2:146003311-146003477	Y	N	Y					0
chr6:1063401-1063630	chr2:146426417-146426641	Y	N	N					0
chr6:1065635-1066070	chr2:146412566-146412995	Y	N	Y					0
chr6:12270853-12271211	chr2:157557200-157557490	Y	N	Y					0
chr6:14249276-14249419	chr2:103549029-103549169	Y	N	Y					1
chr6:14622069-14622268	chr2:104843227-104843412	Y	N	Y					0
chr6:14684796-14684923	chr2:104989029-104989148	Y	N	N					0
chr6:1471258-1471420	chr2:147073266-147073427	Y	N	N					0
chr6:14846633-14846819	chr2:105319177-105319359	Y	N	Y					0
chr6:1502270-1502427	chr2:146798972-146799128	Y	N	Y					0
chr6:1512839-1512966	chr2:146698125-146698249	Y	N	Y					0
chr6:2040588-2040830	chr1:164290076-164290311	Y	N	Y					0
chr6:21066444-21066567	chr1:91088329-91088452	Y	N	Y					0
chr6:21066858-21066987	chr1:91087780-91087906	Y	N	N					0
chr6:21147422-21147736	chr1:90852840-90853152	Y	N	Y					0
chr6:21236543-21236756	chr1:90728868-90729077	Y	N	N					0
chr6:21296340-21296510	chr1:90600388-90600552	Y	Y	N					1
chr6:25436559-25436698	chr1:88149254-88149390	Y	N	Y					0
chr6:25459870-25460039	chr1:88108654-88108822	Y	N	Y					1
chr6:26082942-26083097	chr3:136760675-136760826	Y	N	Y					2
chr6:26264302-26264625	chr3:137490111-137490430	Y	N	N					0
chr6:26299560-26299788	chr3:137412764-137412978	Y	N	N					0
chr6:26443875-26444255	chr3:136983577-136983956	Y	N	N					1
chr6:26445063-26445200	chr3:136988752-136988888	Y	N	N					0
chr6:31888927-31889079	chr1:63538239-63538391	Y	N	N					0
chr6:31914050-31914170	chr1:63465170-63465285	Y	N	N					1
chr6:31914225-31914336	chr1:63465005-63465116	Y	N	N					0
chr6:31915255-31915406	chr1:63463684-63463835	Y	Y	N					3
chr6:31921052-31921170	chr1:63444363-63444481	Y	N	N					0
chr6:31921223-31921402	chr1:63444134-63444312	Y	Y	N					0
chr6:31942373-31942587	chr1:63394640-63394854	Y	Y	N					0
chr6:31955513-31956135	chr1:63369653-63370257	Y	Y	N					0
chr6:43440177-43440558	chr3:70513908-70514288	Y	N	N					0
chr6:43517158-43517310	chr3:70851581-70851733	Y	N	N					0
chr6:43523913-43524346	chr3:70871838-70872250	Y	N	Y					0
chr6:43525980-43526097	chr3:71001575-71001691	Y	N	N					0
chr6:4396148-4396322	chr13:79348311-79348471	Y	N	N					0
chr6:691272-691526	chr2:144550255-144550509	Y	N	N					0
chr7:29216198-29216424	chr5:77171021-77171243	Y	Y	N					0
chr7:29417199-29417319	chr11:8228183-8228302	Y	N	Y					0
chr7:29484666-29484858	chr11:8290369-8290560	Y	N	Y					0
chr7:29490008-29490355	chr11:8304643-8304989	Y	N	Y					1
chr7:29501877-29502122	chr11:8317875-8318117	Y	N	N					0
chr7:29553520-29553650	chr11:8337013-8337138	Y	N	N					0
chr7:29674513-29674636	chr11:8383783-8383906	Y	N	N					0
chr7:29674679-29674839	chr11:8383949-8384109	Y	N	N					0
chr7:35020127-35020233	chr15:70392176-70392282	Y	N	Y					0
chr7:37004850-37005175	chr16:55223363-55223688	Y	N	N	FR225595	Mus musculus	813	FANTOM 3	1	Pauli et al 2012
chr7:38587965-38588147	chr16:51786652-51786834	Y	N	Y					0
chr7:38622784-38622962	chr16:51671505-51671681	Y	N	Y					1
chr7:38859516-38859676	chr16:50945123-50945281	Y	N	N					0
chr7:47420362-47420507	chr19:31998934-31999079	Y	Y	N	FR402591	Mus musculus	2032	FANTOM 3	0
chr7:47435901-47436016	chr19:32026253-32026364	Y	N	N					0
chr7:47531880-47531994	chr19:32209102-32209215	Y	N	Y					0
chr7:48130456-48130593	chr19:31209275-31209411	Y	N	N					0
chr7:48194611-48194711	chr19:31365713-31365807	Y	N	N					0
chr7:48245198-48245326	chr19:31591814-31591941	Y	N	Y					0
chr7:48289692-48289820	chr19:31640799-31640927	Y	N	Y					0
chr7:48298405-48298512	chr19:31656859-31656965	Y	N	N					0
chr9:1998804-1999358	chr2:176940301-176940833	Y	N	Y					0
chr9:2000215-2000507	chr2:176938222-176938504	Y	N	Y					0
chr9:2051559-2051702	chr2:176754836-176754979	Y	Y	Y					0
chr9:2051975-2052181	chr2:176754401-176754605	Y	N	Y					0
chr9:2067069-2067233	chr2:176718726-176718881	Y	Y	N					0
chr9:2067400-2067626	chr2:176718164-176718377	Y	N	Y					0
chr9:2115022-2115124	chr2:176551560-176551662	Y	N	N					0
chr9:2150350-2150536	chr2:176435957-176436140	Y	N	N					0
chr9:2161095-2161340	chr2:176428702-176428927	Y	Y	N					0
chr9:2165065-2165170	chr2:176424834-176424927	Y	N	N					0
chr9:2185034-2185225	chr2:176355230-176355420	Y	N	Y					0
chr9:22602970-22603241	chr13:112063189-112063448	Y	N	Y					0
chr9:2594052-2594483	chr2:175196534-175196949	Y	N	Y					0	Kaushik et al 2013
chr9:2852251-2852413	chr2:174324316-174324476	Y	N	Y					0
chr9:2873885-2874013	chr2:174251060-174251186	Y	Y	N					0
chr9:32103114-32103284	chr13:71901630-71901797	Y	N	N					1
chr9:3391543-3391965	chr2:172958403-172958825	Y	Y	Y					0
chr9:4894064-4894166	chr2:156400651-156400752	Y	N	N					0
chr9:4898354-4898517	chr2:156403476-156403626	Y	N	Y					0
chr9:4937417-4937603	chr2:156585723-156585903	Y	N	N					1
chr9:4939542-4939757	chr2:156589497-156589696	Y	Y	Y					0
chr9:4947833-4947991	chr2:156659416-156659566	Y	N	N					0
chr9:4957775-4957987	chr2:156727085-156727278	Y	N	N					0
chr9:5139229-5139436	chr2:157551451-157551656	Y	N	Y					0
chr9:51541337-51541447	chr2:165306934-165307044	Y	N	N					0
chr9:5166506-5166714	chr2:157551449-157551655	Y	N	Y					0
chr9:5170897-5171099	chr2:157557196-157557395	Y	N	Y					0
chr9:5193705-5193910	chr2:157660233-157660428	Y	Y	N					0
chr9:52126453-52126574	chr2:164350674-164350789	Y	N	Y					0
chr9:52168273-52168582	chr2:164301221-164301521	Y	Y	N					0
chr9:52196900-52197019	chr2:164181568-164181686	Y	N	N					0
chr9:5257907-5258174	chr2:158005815-158006082	Y	N	Y					1
chr9:54990395-54990758	chr13:95618838-95619192	Y	N	N					0
chr9:55145159-55145416	chr13:95314408-95314647	Y	N	Y					0
chr9:55145513-55145642	chr13:95314742-95314853	Y	N	Y					0
chr9:55422022-55422170	chr13:91999855-92000002	N	N	Y					0	Pauli et al 2012
chr11:22606790-22607013	chr6:41434830-41435053	Y	N	N					0
chr11:22617582-22617688	chr6:41437358-41437465	Y	N	N					0
chr11:23100903-23101049	chr6:41647701-41647843	Y	N	N					0
chr11:33907146-33907294	chr13:55189200-55189347	N	N	N					0
chr11:42396921-42397079	chr1:19095355-19095513	Y	N	N					0
chr12:27103416-27103527	chr2:45068537-45068642	Y	N	N					0
chr12:32834209-32834338	chr10:114591395-114591518	Y	N	N					0
chr12:34079111-34079256	chr17:54674405-54674549	Y	N	N					0
chr12:34358144-34358288	chr17:54674405-54674548	Y	N	N					0
chr12:44108737-44108897	chr10:131590550-131590710	Y	N	N					0
chr12:44130423-44130629	chr10:131631459-131631646	Y	N	N					0
chr12:44283818-44283956	chr10:131763976-131764113	Y	N	N					2	Ulitsky et al 2011
chr12:44284349-44284756	chr10:131764579-131764980	Y	Y	Y					0
chr12:44884762-44884969	chr10:130534287-130534494	Y	Y	N					0
chr12:44884992-44885128	chr10:130534150-130534287	Y	Y	N					0
chr12:44917057-44917160	chr10:130508029-130508132	Y	N	N					0
chr12:44918144-44918276	chr10:130507017-130507147	Y	N	N					0
chr12:44935090-44935329	chr10:130494003-130494239	Y	N	N					0
chr12:44935766-44935877	chr10:130493527-130493636	N	N	Y					0
chr12:44935913-44936067	chr10:130493271-130493422	Y	N	N					0
chr12:44989797-44990107	chr10:130367157-130367463	Y	Y	Y					0
chr12:45037043-45037142	chr10:130335321-130335420	Y	N	N					0
chr12:46847543-46847896	chr10:102447629-102447974	Y	N	N					0
chr12:46860841-46860985	chr10:102430541-102430683	Y	N	N					0
chr12:46864478-46864674	chr10:102428074-102428269	Y	N	N					0
chr12:46894906-46895345	chr10:102415129-102415537	Y	N	Y					1
chr12:46897450-46897635	chr10:102414238-102414419	Y	Y	Y					0
chr12:46953244-46953361	chr10:102382569-102382674	Y	N	N					0
chr13:1207338-1207553	chr6:137935759-137935969	Y	N	N					0
chr13:16941951-16942055	chr10:78526653-78526757	Y	N	N					0
chr13:17591010-17591127	chr10:77022161-77022274	Y	N	Y					0
chr13:19373013-19373137	chr10:119309786-119309910	Y	N	Y					0
chr13:19373606-19373751	chr10:119310738-119310873	Y	N	Y					0
chr13:19489447-19489583	chr10:119479106-119479241	Y	N	Y					0
chr13:19564851-19564952	chr10:119630577-119630678	Y	N	N					0
chr13:19956177-19956460	chr10:120163561-120163843	Y	Y	N					0
chr13:26273153-26273580	chr2:60441674-60442094	Y	Y	Y					0
chr13:26277114-26277219	chr2:60440523-60440627	Y	N	N					0
chr13:27040082-27040359	chr2:58125302-58125577	Y	Y	N					1
chr13:27047585-27047739	chr2:58113433-58113585	Y	Y	Y					0
chr13:29953309-29953756	chr10:102447526-102447970	Y	N	Y					0
chr13:31134932-31135147	chr10:50604791-50605006	Y	N	Y					1
chr13:4815767-4815961	chr2:68081386-68081579	N	N	Y					0
chr15:26982568-26982688	chr17:35424372-35424492	Y	N	N					0
chr15:27161462-27161605	chr17:35194974-35195097	Y	N	N					0
chr15:27161643-27161925	chr17:35194705-35194974	Y	N	Y					1
chr15:27176851-27177027	chr17:35166728-35166903	Y	N	N					0
chr15:27258559-27258847	chr17:35102418-35102677	Y	Y	N					0
chr15:27285036-27285144	chr17:35078162-35078270	Y	N	Y					0
chr15:27298123-27298256	chr17:35061592-35061718	Y	N	N					0
chr15:27301494-27301683	chr17:35058170-35058357	Y	N	N					0
chr15:27336252-27336368	chr17:35028937-35029052	N	N	N					0
chr15:29313485-29313621	chr17:5572379-5572506	Y	N	N					0
chr16:1011240-1011545	chr5:4425076-4425356	Y	Y	N					1
chr16:11519753-11520099	chr6:20034584-20034904	Y	N	Y					0
chr16:21398121-21398234	chr7:21085060-21085168	Y	Y	N					0
chr16:23071143-23071271	chr7:26697151-26697279	Y	N	Y					0
chr16:28556122-28556399	chr19:42437329-42437603	Y	Y	N					2
chr16:34791202-34791331	chr6:98902809-98902930	Y	N	Y					0
chr16:34827037-34827144	chr6:99038435-99038538	Y	N	N					0
chr16:34871773-34871879	chr6:99274417-99274522	N	N	N					1
chr16:34934751-34934871	chr6:99633289-99633409	N	N	N					0
chr16:35060302-35060430	chr6:100050605-100050733	Y	N	Y					1
chr16:35061815-35061969	chr6:100051995-100052144	Y	N	Y					1
chr16:35062000-35062118	chr6:100052175-100052281	Y	N	Y					1
chr16:35063680-35063836	chr6:100054316-100054472	Y	N	N					0
chr16:35549201-35549494	chr1:39151779-39152060	Y	Y	N					0
chr16:429605-429921	chr5:2112787-2113099	Y	N	Y	FR225595	Mus musculus	813	FANTOM 3	0
chr16:430093-430215	chr5:2112527-2112648	Y	N	Y					0
chr16:45476075-45476280	chr7:35591140-35591344	Y	N	N					0
chr16:53001717-53001937	chr3:19028408-19028627	Y	N	N					0
chr16:591266-591365	chr5:2947533-2947632	Y	N	N					0
chr16:690444-690563	chr5:3357434-3357550	Y	N	N					0
chr16:690588-690727	chr5:3357575-3357712	Y	N	N					0
chr16:756914-757145	chr5:3182648-3182876	Y	N	N					0
chr16:764883-765024	chr5:3187111-3187237	Y	Y	N					0
chr16:7649958-7650341	chr18:75544878-75545243	Y	N	N					0
chr16:7650398-7650517	chr18:75544707-75544822	Y	N	N					0
chr16:765119-765347	chr5:3187302-3187530	Y	N	N					1
chr16:7669059-7669217	chr18:75570148-75570283	Y	N	Y					0
chr16:7705301-7705491	chr18:75794534-75794723	Y	N	N					0
chr16:7772811-7772950	chr18:76190397-76190530	N	N	N					1
chr16:7796873-7797050	chr18:76461908-76462073	Y	N	Y					0
chr16:7815717-7816021	chr18:76518187-76518480	Y	N	N					0
chr16:7839772-7839894	chr18:76695238-76695359	N	N	N					0
chr16:788768-789336	chr5:3226600-3227126	Y	N	Y	FR292229	Mus musculus	3268	FANTOM 3	0
chr17:18118400-18118526	chr14:99322915-99323041	Y	Y	N					0
chr17:18492451-18492652	chr14:97762619-97762819	Y	N	N					0
chr17:18522617-18522767	chr14:97619976-97620125	Y	N	N					0
chr17:18522820-18522920	chr14:97619825-97619924	Y	N	N					0
chr17:18561322-18561507	chr14:97490229-97490413	Y	N	N					0
chr17:18562216-18562414	chr14:97452658-97452848	Y	N	N					0
chr17:18571702-18572244	chr14:97431231-97431754	Y	Y	Y					0
chr17:18633964-18634192	chr14:97204836-97205063	N	N	N					0
chr17:29106737-29106893	chr14:29686162-29686314	Y	N	Y					0
chr17:29107269-29107444	chr14:29685660-29685834	Y	N	Y					0
chr17:30175557-30175701	chr1:217576445-217576589	Y	Y	Y					0
chr17:30191431-30191554	chr1:217598634-217598755	Y	N	Y					0
chr17:30191709-30191823	chr1:217598888-217598999	N	N	Y					0
chr17:33019049-33019148	chr1:214240433-214240532	Y	N	Y					0
chr17:33167529-33167658	chr1:213824144-213824273	N	N	N					0
chr17:33210666-33210860	chr1:213598763-213598948	Y	N	Y					0
chr17:34519471-34519658	chr2:7774717-7774903	Y	N	Y					2
chr17:42023383-42023558	chr20:20950836-20951010	Y	N	N					0
chr17:42039475-42039774	chr20:20974040-20974331	Y	N	Y					3
chr17:42353279-42353400	chr20:22433194-22433314	Y	N	Y					0
chr17:51082290-51082395	chr14:54465835-54465939	Y	N	Y					0
chr17:51870917-51871119	chr2:2335216-2335418	Y	N	Y	FR372613	Mus musculus	1529	FANTOM 3	0
chr17:52779022-52779153	chr14:76738004-76738135	Y	N	N					6
chr17:53325192-53325483	chr15:37522066-37522355	Y	N	Y					0
chr17:53327888-53328064	chr15:37513862-37514038	Y	Y	Y					0
chr17:53328120-53328268	chr15:37513659-37513806	Y	N	Y					1
chr18:1734319-1734528	chr19:34368898-34369098	Y	N	Y					0
chr18:18011853-18012013	chr16:48913632-48913790	Y	N	Y					0
chr18:19923241-19923372	chr15:70678735-70678866	Y	N	Y					0
chr18:20053510-20053609	chr15:70283660-70283758	Y	N	Y					0
chr18:20078337-20078458	chr15:70262030-70262146	Y	N	N					0
chr18:23382390-23382550	chr15:97719446-97719597	Y	N	N					0
chr18:23439458-23439663	chr15:97436480-97436674	Y	N	Y					0
chr18:23448006-23448117	chr15:97392253-97392364	Y	N	N					0
chr18:23468089-23468257	chr15:97290073-97290238	Y	N	N	FR055370	Mus musculus	1463	FANTOM 3	0	Pauli et al 2012
chr18:23492425-23492600	chr15:97271447-97271613	Y	N	N					0	Pauli et al 2012
chr18:23514530-23514772	chr15:97236111-97236351	Y	Y	N					1	Pauli et al 2012
chr18:23548819-23548993	chr15:97142776-97142950	Y	N	N					0	Pauli et al 2012
chr18:23549100-23549202	chr15:97142571-97142673	Y	N	Y					0	Pauli et al 2012
chr18:23551549-23551690	chr15:97141896-97142033	Y	Y	Y					0	Pauli et al 2012
chr18:23590024-23590155	chr15:97081811-97081942	Y	N	Y					0	Pauli et al 2012
chr18:23629031-23629182	chr15:96957410-96957559	Y	N	N					0
chr18:23637643-23637764	chr15:96949665-96949786	Y	N	N	FR190535/FR141055/FR057279	Mus musculus	2816/1639/2166	FANTOM 3	0
chr18:23650442-23650631	chr15:96886622-96886802	Y	N	Y					0
chr18:23889559-23889778	chr15:96094040-96094257	Y	N	N					1
chr18:23972137-23972345	chr15:95920143-95920347	Y	N	Y					0
chr18:23986215-23986657	chr15:95895969-95896367	Y	Y	Y					1
chr18:37119992-37120128	chr15:53351532-53351652	Y	N	N					0
chr18:37199020-37199127	chr15:53045475-53045576	Y	N	N					2
chr18:37199193-37199383	chr15:53045119-53045291	Y	N	N	FR331553	Mus musculus	1827	FANTOM 3	2
chr18:37199560-37199667	chr15:53044866-53044970	N	N	N					2
chr18:37203109-37203269	chr15:53042080-53042228	Y	N	N					2
chr19:21961387-21961667	chr18:73075054-73075332	N	N	N					0
chr19:22028586-22028733	chr18:73370812-73370959	Y	N	N					0
chr19:22068364-22068482	chr18:73530586-73530698	Y	N	N					0
chr19:22434891-22435076	chr18:75497585-75497766	Y	N	N					1
chr19:22441880-22442167	chr18:75544912-75545168	Y	N	N					0
chr19:22461272-22461384	chr18:75794543-75794651	Y	N	N					0
chr19:22529131-22529276	chr18:76482601-76482736	Y	N	Y					0
chr19:22545378-22545564	chr18:76734994-76735179	Y	N	N					0
chr19:2547238-2547367	chr7:20829710-20829831	Y	N	N					0
chr19:35059567-35059770	chr8:93181168-93181363	Y	Y	N					0
chr19:39530745-39530900	chr7:9271790-9271939	Y	N	Y					0
chr19:39666677-39666814	chr7:10684684-10684822	Y	Y	Y					0
chr20:10312382-10312491	chr15:37513610-37513719	Y	N	Y					0
chr20:24265051-24265165	chr6:91706983-91707097	Y	N	Y					0
chr20:24715889-24716168	chr6:93278413-93278686	Y	N	Y					0
chr20:30468953-30469165	chr2:2335160-2335348	Y	N	Y	FR372613	Mus musculus	1529	FANTOM 3	0
chr20:4701899-4702007	chr14:97762622-97762730	Y	N	N					0
chr20:4728272-4728446	chr14:97431432-97431604	Y	N	Y					0
chr20:4738884-4739197	chr14:97204786-97205077	N	N	N					4
chr20:48330211-48330580	chr6:51149004-51149371	Y	N	N					0	Pauli et al 2012
chr20:48343458-48343600	chr6:51076860-51076993	Y	N	N					0	Pauli et al 2012
chr20:48557056-48557212	chr6:50245597-50245747	Y	Y	N					0
chr20:48617016-48617171	chr6:50245598-50245747	Y	Y	N					0
chr21:10800266-10800406	chr18:35486612-35486740	Y	N	N					0
chr21:1166603-1166707	chr18:53963760-53963862	Y	N	N					0
chr21:1285862-1286004	chr18:53531375-53531514	Y	N	Y					0
chr21:1286035-1286293	chr18:53531116-53531375	Y	N	Y					0
chr21:17958766-17959031	chr4:85246160-85246413	Y	N	Y					0
chr21:17959367-17959612	chr4:85245755-85245988	Y	N	Y					0
chr21:17963723-17963823	chr4:85233810-85233910	Y	N	N					0
chr21:18086635-18086761	chr4:84700927-84701052	Y	N	N	FR396336	Mus musculus	703	FANTOM 3	0
chr21:18087004-18087157	chr4:84700529-84700682	Y	N	N	FR396336	Mus musculus	703	FANTOM 3	0
chr21:18087471-18087599	chr4:84700190-84700316	Y	N	N					0
chr21:18094122-18094236	chr4:84688063-84688176	Y	N	N					0
chr21:18108272-18108438	chr4:84586175-84586335	Y	N	N					0
chr21:7446196-7446379	chr5:77165031-77165214	Y	Y	N					0
chr21:7446773-7446928	chr5:77164644-77164794	Y	N	N					0
chr21:7515359-7515531	chr5:76941181-76941354	Y	N	Y					0
chr21:7515707-7515853	chr5:76940896-76941041	N	N	N					0
chr21:7517870-7518080	chr5:76940133-76940340	Y	N	Y					0
chr21:7519420-7519591	chr5:76937690-76937854	Y	N	N					0
chr24:23534509-23534647	chr8:78643961-78644099	Y	N	N					0
chr24:23657238-23657373	chr8:78306443-78306572	Y	N	Y					0
chr24:23674359-23674501	chr8:78245358-78245498	Y	N	N					0
chr24:23721655-23721842	chr8:78173402-78173589	Y	N	N					0
chr24:23726629-23726852	chr8:78171402-78171624	Y	N	N					0
chr24:23774306-23774512	chr8:78043254-78043442	Y	Y	Y					0
chr24:24049832-24049944	chr8:77315432-77315537	Y	N	Y					0
chr24:24104209-24104316	chr8:77141210-77141316	Y	N	N					0
chr24:24202379-24202478	chr8:76857341-76857440	Y	N	N					0
chr24:24203023-24203158	chr8:76856883-76857018	Y	Y	N					0
chr24:24236767-24236949	chr8:76613692-76613873	Y	N	Y					0
chr24:24248288-24248488	chr8:76571625-76571825	Y	N	N					0
chr24:24541089-24541386	chrX:25017667-25017952	Y	N	Y					1
chr24:25238137-25238354	chr8:66057543-66057760	Y	N	Y	FR252948	Mus musculus	3977	FANTOM 3	1
chr24:25251657-25251845	chr8:66101979-66102167	Y	Y	Y					1
chr24:25261064-25261342	chr8:66151187-66151461	Y	N	Y					0
chr24:25277235-25277351	chr8:66218170-66218286	Y	N	N					0
chr24:25294847-25294966	chr8:66367509-66367628	Y	N	N					0
chr24:33703276-33703494	chr7:31274482-31274693	Y	N	Y					0
chr24:3946551-3946668	chr10:2529980-2530097	Y	N	N					0
chr24:8246347-8246452	chr6:8279427-8279531	Y	N	Y					0
