# Supplementary material for: Genome-wide identification of conserved intronic non-coding sequences using a Bayesian segmentation approach
Source: BMC Genomics. 2017 Mar 27;18:259. doi: 10.1186/s12864-017-3645-2 (PMC5369223; doi:10.1186/s12864-017-3645-2)
Supplement: Supplementary file 7 — Supporting evidence for PFEs identified in pathway-focussed analysis. For each PFE identified in the pathway focussed analysis overlap with Evofold or RNAz predictions, DNaseI footprint data, or entry in the fRNAdb is presented (XLSX 11 kb) [file 12864_2017_3645_MOESM7_ESM.xlsx]

## Sheet: Table-S7
Supplemental Table 7: Supporting evidence for PFEs identified in pathway-focussed analysis
Y' represents that there is a EvoFold prediction/RNAz prediction/DNase I footprint/ncRNA overlapping with the PFE and 'N' represents no such evidence.
Gene (zebrafish paralogues)	PFE number	Human genomic position	Zebrafish genomic position	EvoFold (Y/N)	RNAz (Y/N)	DNase I footprint (Y/N)	ncRNA transcript (Y/N) (based on fRNAdb)
eya1	1	chr8:72129606-72129770	chr24:13909370-13909591	Y	N	Y	N
eya1	2	chr8:72130576-72130808	chr24:13907414-13907687	N	N	Y	N
eya1	3	chr8:72155916-72156061	chr24:13891420-13891667	Y	N	Y	N
eya1	4	chr8:72267639-72267809	chr24:13836991-13837100	Y	N	Y	Y
eya1	5	chr8:72270664-72270891	chr24:13832262-13832548	Y	N	Y	N
eya1	6	chr8:72271490-72271729	chr24:13831700-13831937	Y	N	Y	N
eya4	1	chr6:133652590-133652771	chr23:31734041-31734235	Y	N	N	N
eya4	2	chr6:133778149-133778268	chr23:31712298-31712447	N	N	Y	N
shha	1	chr7:155601378-155601490	chr7:43615955-43616135	N	N	Y	N
shha	2	chr7:155603492-155603599	chr7:43614779-43614886	N	N	N	N
pax3a	1	chr2:223078919-223079145	chr2:47629182-47629489	N	N	N	N
pax3a	2	chr2:223083770-223083947	chr2:47622371-47622515	Y	N	Y	N
pax3a	3	chr2:223133797-223134194	chr2:47593793-47594123	Y	N	Y	N
pax3a	4	chr2:223137113-223137779	chr2:47590024-47590492	Y	N	Y	N
pax3a	5	chr2:223153695-223153821	chr2:47587337-47587505	Y	N	N	Y
pax3a	6	chr2:223156764-223157217	chr2:47584072-47584367	Y	N	N	N
pax3a	7	chr2:223135284-223135480	chr2:47592582-47592824	N	N	Y	N
pax3b	1	chr2:223105881-223106300	chr15:40712700-40712983	Y	N	Y	N
pax3b	2	chr2:223153529-223153656	chr15:40722774-40722842	N	N	N	Y
pax7b	1	chr1:18965463-18965874	chr23:21155541-21155912	Y	Y	N	N
pax7b	2	chr1:18973120-18973324	chr23:21159261-21159464	N	Y	Y	N
pax7b	3	chr1:18984276-18984573	chr23:21160493-21160791	Y	N	Y	N
pax7b	4	chr1:19037049-19037309	chr23:21193990-21194229	Y	N	N	N
pax7b	5	chr1:19050405-19050528	chr23:21205291-21205404	Y	Y	Y	N
pax7b	6	chr1:19057495-19057596	chr23:21214580-21214683	N	N	N	N
myf5	1	chr12:81111797-81111914	chr4:20679147-20679234	N	Y	Y	N
six4.3	1	chr14:61189618-61189728	chr18:35590841-35590970	N	N	Y	N
