# Supplementary material for: Genome-wide identification of conserved intronic non-coding sequences using a Bayesian segmentation approach
Source: BMC Genomics. 2017 Mar 27;18:259. doi: 10.1186/s12864-017-3645-2 (PMC5369223; doi:10.1186/s12864-017-3645-2)
Supplement: Supplementary file 10 — Optimal number of classes selected for each model of each zebrafish chromosome. The number of segment classes selected for each zebrafish chromosome and the conservation level and GC content of each class. (XLSX 63 kb) [file 12864_2017_3645_MOESM10_ESM.xlsx]

## Sheet: Table_S8
Supplemental Table 8: Optimal number of classes selected for each model of each zebrafish chromosome
Zebrafish chromosome number	Optimal number of classes
chr1	19
chr2	16
chr3	20
chr4	24
chr5	22
chr6	22
chr7	21
chr8	22
chr9	18
chr10	18
chr11	20
chr12	16
chr13	24
chr14	22
chr15	19
chr16	20
chr17	21
chr18	20
chr19	19
chr20	22
chr21	16
chr22	21
chr23	12
chr24	20
chr25	22

## Sheet: chr1
Model summary: zebrafish chromosome 1
Class_Num	Mixture_proportions	Conservation	GC ZF
0	0.105842	0.708084	0.405493
1	0.0413415	0.422956	0.534588
2	0.0371658	0.603919	0.47099
3	0.0265275	0.553929	0.349828
4	0.104384	0.695941	0.443214
5	0.0176722	0.354691	0.446929
6	0.0612044	0.337349	0.488133
7	0.0680506	0.544719	0.419724
8	0.0622913	0.387411	0.294031
9	0.0306195	0.745091	0.427813
10	0.0238691	0.336676	0.66248
11	0.00983195	0.422352	0.258778
12	0.0367629	0.357001	0.313492
13	0.0954897	0.725465	0.594656
14	0.0513979	0.55145	0.655727
15	0.0946767	0.378205	0.268735
16	0.0771202	0.626654	0.540135
17	0.0184367	0.349588	0.514636
18	0.0373162	0.467375	0.596514

## Sheet: chr2
Model summary: zebrafish chromosome 2
Class_Num	Mixture_proportions	Conservation	GC ZF
0	0.0963496	0.747355	0.598253
1	0.0318828	0.371066	0.531086
2	0.0238668	0.446934	0.417584
3	0.0597401	0.406771	0.290289
4	0.00843569	0.422773	0.266461
5	0.0909945	0.523428	0.440002
6	0.0339256	0.610222	0.500106
7	0.0965956	0.378109	0.27231
8	0.0864084	0.693768	0.440626
9	0.0333101	0.402215	0.629345
10	0.126551	0.716239	0.412861
11	0.0496489	0.300158	0.511641
12	0.111519	0.647209	0.571083
13	0.0566657	0.338336	0.300837
14	0.0547878	0.501057	0.661245
15	0.0393185	0.649559	0.404271

## Sheet: chr3
Model summary: zebrafish chromosome 3
Class_Num	Mixture_proportions	Conservation	GC ZF
0	0.0274862	0.692124	0.647995
1	0.103508	0.716193	0.457522
2	0.0347099	0.428822	0.391713
3	0.0438765	0.557929	0.485509
4	0.0478549	0.506926	0.583686
5	0.0190148	0.440687	0.416201
6	0.0482191	0.388649	0.26819
7	0.0424607	0.716097	0.421356
8	0.0209463	0.338256	0.650388
9	0.040043	0.340947	0.507247
10	0.158002	0.745531	0.590304
11	0.0327597	0.402822	0.365136
12	0.024711	0.567747	0.446361
13	0.050971	0.477535	0.687479
14	0.0280215	0.323502	0.299546
15	0.0396985	0.415929	0.56135
16	0.0408555	0.301686	0.57725
17	0.00936276	0.422468	0.368755
18	0.050673	0.324793	0.323092
19	0.136826	0.620685	0.608634

## Sheet: chr4
Model summary: zebrafish chromosome 4
Class_Num	Mixture_proportions	Conservation	GC ZF
0	0.0151794	0.442196	0.510233
1	0.0299066	0.345378	0.50155
2	0.0929729	0.439442	0.383889
3	0.00530752	0.398182	0.571851
4	0.109599	0.362137	0.315176
5	0.00428197	0.432534	0.243717
6	0.0758929	0.431054	0.389129
7	0.0186731	0.760697	0.375317
8	0.059947	0.695642	0.430793
9	0.0161904	0.60035	0.524729
10	0.0269929	0.422187	0.587167
11	0.0610755	0.694174	0.419741
12	0.0202158	0.328859	0.556197
13	0.0475444	0.405261	0.271684
14	0.0206177	0.532726	0.353954
15	0.0328713	0.355576	0.312298
16	0.00047903	0.288676	0.447539
17	0.0782909	0.671684	0.596287
18	0.0234058	0.449959	0.570674
19	0.0774906	0.307962	0.349694
20	0.105949	0.370416	0.251454
21	0.0104856	0.375626	0.675186
22	0.0486747	0.557378	0.439198
23	0.0179556	0.364303	0.508699

## Sheet: chr5
Model summary: zebrafish chromosome 5
Class_Num	Mixture_proportions	Conservation	GC ZF
0	0.0725757	0.719909	0.611471
1	0.0254188	0.800208	0.395106
2	0.0155607	0.573638	0.323663
3	0.0292208	0.780598	0.566144
4	0.0716929	0.719852	0.405807
5	0.0332467	0.44175	0.402453
6	0.019433	0.399202	0.38159
7	0.0193582	0.621946	0.666307
8	0.0339495	0.426843	0.467522
9	0.097749	0.719597	0.521371
10	0.0274643	0.623179	0.526021
11	0.0956037	0.588719	0.602061
12	0.0249272	0.385015	0.630479
13	0.0510246	0.330945	0.288654
14	0.0275319	0.43551	0.698232
15	0.0130972	0.409457	0.628571
16	0.044459	0.603926	0.442923
17	0.0464751	0.304816	0.512763
18	0.0620465	0.571371	0.438294
19	0.0622801	0.704557	0.436463
20	0.0744857	0.379575	0.28158
21	0.0523993	0.393641	0.288831

## Sheet: chr6
Model summary: zebrafish chromosome 6
Class_Num	Mixture_proportions	Conservation	GC ZF
0	0.104666	0.702444	0.419955
1	0.0177692	0.609978	0.690307
2	0.0119086	0.39378	0.265325
3	0.0463429	0.597873	0.393755
4	0.0303043	0.825487	0.375743
5	0.0149094	0.385976	0.540071
6	0.116826	0.622155	0.572096
7	0.0345526	0.443043	0.575219
8	0.0445179	0.413594	0.292175
9	0.0989835	0.705201	0.450931
10	0.0252768	0.632387	0.541886
11	0.0257781	0.392807	0.633271
12	0.0179145	0.478727	0.427575
13	0.0487003	0.332789	0.308689
14	0.00170683	0.478171	0.291093
15	0.00595446	0.533936	0.700239
16	0.078003	0.371752	0.278276
17	0.11604	0.746866	0.576169
18	0.0157018	0.482313	0.411191
19	0.0371032	0.495238	0.663755
20	0.062174	0.528657	0.415644
21	0.0448662	0.297528	0.521228

## Sheet: chr7
Model summary: zebrafish chromosome 7
Class_Num	Mixture_proportions	Conservation	GC ZF
0	0.138543	0.729686	0.588225
1	0.0728413	0.577408	0.63817
2	0.0553411	0.337383	0.553098
3	0.0334426	0.682682	0.364627
4	0.105659	0.703045	0.45719
5	0.0759413	0.519054	0.440946
6	0.0495496	0.401778	0.297531
7	0.00149864	0.40856	0.610257
8	0.0697279	0.372341	0.282571
9	0.0989227	0.706593	0.4198
10	0.00468193	0.770305	0.590618
11	0.0256914	0.863579	0.366544
12	0.00666377	0.414614	0.274189
13	0.0736173	0.603046	0.558251
14	0.0264793	0.499054	0.37077
15	0.000156852	0.113497	0.579925
16	0.0362028	0.393565	0.653701
17	0.0560785	0.337278	0.34603
18	0.0345856	0.545031	0.512433
19	0.0265321	0.362427	0.590782
20	0.00784312	0.392006	0.377841

## Sheet: chr8
Model summary: zebrafish chromosome 8
Class_Num	Mixture_proportions	Conservation	GC ZF
0	0.145933	0.75181	0.584736
1	0.0340332	0.725759	0.392151
2	0.0122867	0.357749	0.66059
3	0.0840134	0.693565	0.453571
4	0.0187758	0.348344	0.55458
5	0.0256214	0.430513	0.294019
6	0.150964	0.642171	0.59679
7	0.02717	0.466681	0.419689
8	0.016451	0.461813	0.610619
9	0.0897017	0.69883	0.432968
10	0.0559355	0.528536	0.426568
11	0.00855268	0.397093	0.290698
12	0.0210375	0.497166	0.732317
13	0.0446615	0.331862	0.330904
14	0.0106132	0.379553	0.425585
15	0.0213855	0.593403	0.550106
16	0.0225513	0.341432	0.559809
17	0.0135206	0.399587	0.275598
18	0.0484291	0.452014	0.598927
19	0.0623356	0.367203	0.274044
20	0.0506093	0.578476	0.597665
21	0.0354181	0.301285	0.559814

## Sheet: chr9
Model summary: zebrafish chromosome 9
Class_Num	Mixture_proportions	Conservation	GC ZF
0	0.0814851	0.627197	0.447389
1	0.0318394	0.587083	0.510683
2	0.0631553	0.545891	0.617875
3	0.0941644	0.649573	0.445167
4	0.0667132	0.461617	0.424375
5	0.0176495	0.364695	0.578119
6	0.0255378	0.380112	0.613897
7	0.0109006	0.407524	0.265054
8	0.0369727	0.808277	0.389091
9	0.0284547	0.562349	0.334245
10	0.00891265	0.378987	0.264334
11	0.103046	0.374213	0.273173
12	0.0935096	0.386005	0.277818
13	0.0714293	0.724538	0.591046
14	0.0505142	0.602252	0.426573
15	0.0310853	0.299525	0.465596
16	0.142007	0.723702	0.413163
17	0.0426226	0.383718	0.398942

[truncated: 16 more sheets: chr10, chr11, chr12, chr13, chr14, chr15, chr16, chr17, chr18, chr19, chr20, chr21, chr22, chr23, chr24, chr25]
