# Supplementary material for: Genome-wide identification of conserved intronic non-coding sequences using a Bayesian segmentation approach
Source: BMC Genomics. 2017 Mar 27;18:259. doi: 10.1186/s12864-017-3645-2 (PMC5369223; doi:10.1186/s12864-017-3645-2)
Supplement: Supplementary file 11 — PFEs discarded from the genome-wide analysis. PFEs identified in non-homologous genes in the human and zebrafish genomes, removed from the genome-wide analysis. (XLSX 9 kb) [file 12864_2017_3645_MOESM11_ESM.xlsx]

## Sheet: Table-S9
Supplemental Table 9:PFEs discarded from the genome-wide analysis
Zebrafish genomic position	Zebrafish gene ID	Zebrafish gene name	Human genomic position	Human gene name
chr22:19331908-19332130	ENSDARG00000061658	POLRMT	chr5:44392191-44392395	FGF10-AS1
chr15:47316561-47316687	ENSDARG00000060524	zgc:153039	chr5:178740426-178740551	ADAMTS2
chr8:3492911-3493335	ENSDARG00000086603	zgc:136963	chr9:127147857-127148219	PSMB7
chr7:446331-446531	ENSDARG00000090143	CABZ01074659.1	chr10:135151556-135151746	ZNF511
chr11:9441898-9442024	ENSDARG00000086489	CU179643.1	chr3:174811682-174811801	NAALADL2
chr19:510861-510972	ENSDARG00000077668	CABZ01010103.1	chr2:178215677-178215783	NFE2L2
chr21:220613-220766	ENSDARG00000007915	jak2a	chr7:158128055-158128194	PTPRN2
chr21:221576-221720	ENSDARG00000007915	jak2a	chr7:158129217-158129341	PTPRN2
chr21:222010-222165	ENSDARG00000007915	jak2a	chr7:158129790-158129927	PTPRN2
chr21:222861-222961	ENSDARG00000007915	jak2a	chr7:158130852-158130952	PTPRN2
